# Supplementary material for: Molecular mechanisms of flavonoid accumulation in germinating common bean (Phaseolus vulgaris) under salt stress
Source: Front Nutr. 2022 Aug 29;9:928805. doi: 10.3389/fnut.2022.928805 (PMC9465018; doi:10.3389/fnut.2022.928805)
Supplement: Supplementary Figure 1 — The standard reference rutin curve. [file Data_Sheet_1.ZIP]

Archive with 3 entries (2 files):
- Supplementary Figure/Figure S1.JPEG
- Supplementary Figure/Figure S2.jpg
- Supplementary Figure/
