# Supplementary material for: Molecular mechanisms of flavonoid accumulation in germinating common bean (Phaseolus vulgaris) under salt stress
Source: Front Nutr. 2022 Aug 29;9:928805. doi: 10.3389/fnut.2022.928805 (PMC9465018; doi:10.3389/fnut.2022.928805)
Supplement: Supplementary Table 1 — Detailed information on the different treatments. [file Data_Sheet_2.ZIP]

Archive with 10 entries (9 files):
- supplyment table/
- supplyment table/Table S1.docx
- supplyment table/Table S2.docx
- supplyment table/Table S3.xlsx
- supplyment table/Table S4.xlsx
- supplyment table/Table S5.xlsx
- supplyment table/Table S6.xlsx
- supplyment table/Table S7.docx
- supplyment table/Table S8.docx
- supplyment table/Table S9.docx
