# Supplementary material for: Molecular mechanisms of flavonoid accumulation in germinating common bean (Phaseolus vulgaris) under salt stress
Source: Front Nutr. 2022 Aug 29;9:928805. doi: 10.3389/fnut.2022.928805 (PMC9465018; doi:10.3389/fnut.2022.928805)
Supplement: Supplementary Table 1 — Detailed information on the different treatments. [file Data_Sheet_2.ZIP › supplyment table/Table S3.xlsx]

## Sheet: Sheet1
Table S3: The detailed information of the metabolome analysis in this study.
Index	Q1 (Da)	Q3 (Da)	Rt (min)	Molecular Weight (Da)	Ionization model	Compounds	Class	D0h-1	D0h-2	D0h-3	D12h-1	D12h-2	D12h-3	D24h-1	D24h-2	D24h-3	mix01	mix02	mix03	cpd_ID	kegg_map
pma0104	369.119	207.1	3.79	368.119	[M+H]+	N-sinapoyl hydroxycoumarin	Phenylpropanoids	48618	52542	55946	46677	81232	68983	85088	103580	98118	85873	62632	86095	--	--
pma0149	341.079	207.066	2.73	340.079	[M+H]+	Sinapoyl malate	Organic acids and derivatives	9	9	9	35399	42943	29191	30002	47581	48399	12694	27467	30742	C02887	ko00940
pma0214	479	317.1	3.89	478	[M+H]+	methylQuercetin O-hexoside	Flavonol	102650	173140	93570	265180	195680	307980	651630	610910	797920	327160	507020	458970	--	--
pma0249	479.118	317.1	3.6	478.118	[M+H]+	Selgin 5-O-hexoside	Flavone	72355	25816	32190	136490	187880	247170	179250	286570	266180	148690	162680	145830	--	--
pma0294	463.123	301	3.97	462.123	[M+H]+	Chrysoeriol 5-O-hexoside	Flavone	233350	248120	200900	420450	353190	478560	403380	466190	470550	358870	351850	299940	--	--
pma0461	277.216	93.1	8.45	276.216	[M+H]+	14,15-Dehydrocrepenynic acid	Lipids	7892200	7842600	8914800	9373900	9593900	8901800	7871000	9750800	7942700	10470000	8826300	9342800	--	--
pma0675	153.047	135.042	3.29	152.047	[M+H]+	o-Anisic acid	Organic acids and derivatives	862990	955810	703040	903670	920830	837840	599740	792370	629700	754420	768840	790330	--	--
pma0692	438.239	147.2	3.47	437.239	[M+H]+	N', N''-di-p-coumaroylspermidine	Phenolamides	12464	7257.7	9981.7	15453	27791	25911	21391	35277	24241	18148	17163	12798	--	--
pma0760	565	317	4.28	564	[M+H]+	Selgin O-malonylhexoside	Flavone	752810	865740	686870	707590	863800	909470	1081200	1255300	1312300	677130	816190	788420	--	--
pma0791	521	273	4.49	520	[M+H]+	Naringenin O-malonylhexoside	Flavanone	24151	31666	24699	39988	57027	39379	49074	46563	42873	45609	46064	39774	--	--
pma0795	551	303.1	4.65	550	[M+H]+	Tricetin O-malonylhexoside	Flavone	71580	75719	74857	102160	88031	90930	51726	73456	70793	68378	80132	76599	--	--
pma0948	138.091	121.1	1.22	137.091	[M+H]+	Hydroxyphenethylamine	Others	63936	83613	78383	136780	106330	162220	126290	137150	113130	72512	81161	108810	--	--
pma1108	433.113	283.1	3.73	432.113	[M+H]+	Apigenin C-glucoside	Flavone	37606	8957	15488	11330	4503.1	10825	7087.6	4854.2	5038.3	12735	6920.8	11446	--	--
pma1590	463.123	301	3.02	463.123	Protonated	Peonidin O-hexoside	Anthocyanins	37293	48859	40337	35513	58784	45216	39435	54205	35241	34598	42312	47404	--	--
pma1751	286	124	1.96	285	[M+H]+	Nicotinic acid-hexoside	Vitamins and derivatives	38131	29060	46677	26843	27644	37305	17854	29647	24988	20489	32305	25010	--	--
pma2987	142.1	83.1	0.63	141.1	[M+H]+	Histidinol	Alcohols	23963000	21681000	20566000	22535000	23010000	21119000	21080000	21465000	20431000	24969000	23583000	23330000	C00860	ko00340,ko01100,ko01110,ko01230
pma3101	256.2	124.1	0.84	255.2	[M+H]+	Nicotinate ribonucleoside	Vitamins and derivatives	1637300	1541300	1509400	1518000	1593400	1565000	1199900	1460300	1319900	1111900	1486900	1414500	C05841	ko00760,ko01100
pma3606	295.2	179.2	9.18	294.2	[M+H]+	9-Hydroxy-(10E,12Z,15Z)-octadecatrienoic acid	Lipids	2193900	2134000	1929400	1839100	1792100	1353300	1482900	1562900	1430700	2009900	1863700	1823700	--	--
pma3649	132.1	86.1	0.99	131.1	[M+H]+	5-Aminolevulinate	Organic acids and derivatives	17952000	18830000	19993000	12269000	15812000	11077000	15928000	20666000	22635000	11949000	15954000	13750000	C00430	ko00260,ko00860,ko01100,ko01110,ko02010
pma6270	258.2	104.2	0.76	258.2	Protonated	sn-Glycero-3-phosphocholine	Alkaloids	917720	792350	740750	553710	485610	511800	543460	383370	424360	447540	546410	490350	C00670	ko00564,ko00565
pma6353	417.2	297.1	3.93	416.2	[M+H]+	Chrysin C-hexoside	Flavone	379320	390990	321700	209150	209950	230180	399260	358310	455630	294130	364340	361880	--	--
pma6389	345.2	177.2	6.27	344.2	[M+H]+	Ayanin	Flavonol	156300	157230	147160	116770	107940	110020	90185	115800	82110	166750	129290	120750	C04444	ko00944
pma6455	229.02	96.97	1.11	230.02	[M-H]-	Ribulose-5-phosphate	Carbohydrates	101770	94199	96898	64820	73057	81500	119250	121520	135150	78014	88686	101450	C00117	ko00030,ko00230,ko00440,ko00710,ko01100,ko01110,ko01200,ko01230
pma6561	341	135	3.11	342	[M-H]-	Caffeic acid O-glucoside	Phenylpropanoids	284700	293540	270620	313310	312160	307780	338120	329460	358030	287370	310830	305130	--	--
pma6576	347	153.2	4.3	346	[M+H]+	Spinacetin	Flavone	9	9	9	5309.5	4742.4	9262.2	12386	23242	21703	8398.2	15011	19641	--	--
pma6599	207.1	85	3.21	206.1	[M+H]+	6-Hydroxymethylherniarin	Phenylpropanoids	38839	27736	36331	23240	31400	32327	34238	39262	28064	25504	32507	35836	--	--
pma6625	405.13	243.06	4.55	406.13	[M-H]-	E-3,4,5'-Trihydroxy-3'-glucopyranosylstilbene	Others	26949	14067	24617	6383	9761.3	13731	20271	16961	19154	20713	17362	17302	--	--
pma6639	479.2	317.2	4.11	478.2	[M+H]+	Isorhamnetin O-hexoside	Flavonol	52772	74261	58016	128010	156040	165730	200420	205190	225310	123120	127160	168180	--	--
pma6647	625.2	607.1	3.4	624.2	[M+H]+	C-hexosyl-chrysoeriol O-hexoside	Flavone	2279900	2872900	6227100	2045600	1383700	1189500	1738500	1707400	2599000	2599700	2456400	2384100	--	--
pmb0034	277.1	114.7	1.34	276.1	[M+H]+	Glu-Glu	Amino acid and derivatives	1269600	1579700	1505000	1537800	1119500	2093900	2366400	1917300	1512000	1144800	1047000	1576000	C01425	--
pmb0037	166.1	121.3	1.55	165.1	[M+H]+	Hordenine	Alkaloids	15346	24377	14918	19736	12753	12763	14518	13071	17428	16180	13341	12358	C06199	ko00350
pmb0064	374.1	198.2	2.07	373.1	[M+H]+	DIMBOA glucoside	Others	19073	15769	19312	14245	17888	22922	17199	16422	13536	23469	18578	22259	C04831	ko00402
pmb0069	122	105	2.35	121	[M+H]+	Benzamide	Others	1813500	1923400	1895000	1257200	1310900	1256200	1322800	1657700	1365300	1894500	1704600	1644200	C09815	--
pmb0128	213.3	81	4.61	212.3	[M+H]+	delta-Tridecalactone	Lipids	726010	547180	503590	142480	156860	103640	539660	329880	347520	476710	434790	387760	--	--
pmb0142	165.1	95.2	5.97	164.1	[M+H]+	Caffeic aldehyde	Phenylpropanoids	33896	33400	24737	34248	28379	32044	36675	39271	38200	41892	30251	35633	C10945	ko00940,ko01110
pmb0149	351	147.1	6.6	350	[M+H]+	MAG (18:4) isomer1	Lipids	304410	278010	339630	325550	339720	317770	351880	370400	273020	306950	224930	245720	--	--
pmb0159	696.4	355.2	7.49	695.4	[M+H]+	DGMG (18:2) isomer2	Lipids	1011700	1064000	1107100	1088000	1127100	1309700	1098000	1039200	1058700	1203900	1104200	1130900	--	--
pmb0160	353.3	261.1	7.68	352.3	[M+H]+	MAG (18:3) isomer5	Lipids	1130300	1183500	1237800	1488800	1444200	1589200	1477800	1268000	1371100	1402500	1313900	1338800	--	--
pmb0161	696.4	355.3	8.01	695.4	[M+H]+	DGMG (18:2) isomer1	Lipids	6026600	5840300	6882100	6379200	5996000	5466700	4655800	4212200	4488100	6887300	6070900	5918600	--	--
pmb0163	696.4	355.4	8.21	695.4	[M+H]+	DGMG (18:2) isomer3	Lipids	6137300	5860500	7134900	5973100	5906500	5244400	4030300	4474700	4284800	6474700	6644800	5760000	--	--
pmb0164	355.1	147.2	8.33	354.1	[M+H]+	MAG (18:2) isomer1	Lipids	59666	72249	86028	73093	55695	69239	44634	42466	37301	74407	74535	76870	--	--
pmb0165	494.3	184.1	8.46	493.3	[M+H]+	LysoPC 16:1	Lipids	1057600	969420	941100	430390	447400	367730	393850	378250	402990	702480	642560	592520	--	--
pmb0168	700.1	184.4	9.27	699.1	[M+H]+	PC 16:1/14:1	Lipids	178720	140050	184400	55375	69636	73229	77396	94663	71107	136740	117630	105140	--	--
pmb0197	298.1	166.3	1.16	297.1	[M+H]+	N2-methylguanosine	Nucleotide and derivates	143310	121850	144890	137250	120900	115670	85819	104630	103340	93530	94762	97188	--	--
pmb0235	323.1	177.4	2.66	322.1	[M+H]+	O-Feruloyl coumarin	Phenylpropanoids	25969	45420	32220	23739	20439	35094	14160	22361	17476	25680	21827	28120	--	--
pmb0242	310	251	2.93	310	Protonated	Sinapoylcholine	Alkaloids	96821	110340	79682	166710	87397	155550	23625	34870	14948	90408	89369	78972	C00933	ko00940
pmb0277	331.1	315	5.66	330.1	[M+H]+	Tricin	Flavone	1615.5	1903.3	2046	2496.1	2787	2414.1	3522.3	3588.8	3356.7	2435.3	2855.5	3001.7	--	--
pmb0292	387.1	331.1	7.57	386.1	[M+H]+	Cholesterol	Lipids	92692	79187	77756	59228	60922	60635	55561	61212	53948	86560	74215	73279	C00187	ko00100,ko01100
pmb0296	357.2	265.4	8.88	356.2	[M+H]+	MAG (18:1) isomer2	Lipids	2717000	2623700	2561600	3172500	2744600	2851000	2608800	2115200	2255400	3502400	2767000	2569400	--	--
pmb0374	136.1	118.9	1.78	135.1	[M+H]+	Aminopurine	Others	7423200	5998800	6134700	3166000	2865000	1315200	6625600	3208800	4724300	5889900	5170400	5218300	--	--
pmb0423	195.1	145.3	3.17	194.1	[M+H]+	Hydroxy-methoxycinnamate	Phenylpropanoids	374440	400900	435760	279920	304550	269110	245780	247140	236680	327320	243520	286350	--	--
pmb0426	219.1	174.4	3.78	218.1	[M+H]+	5-Methoxy-N,N-dimethyltryptamine	Alkaloids	18184	22127	23079	18743	15825	18283	38042	31883	30591	17566	23072	15430	C08309	--
pmb0449	162.1	97.9	0.79	161.1	[M+H]+	2-Aminoadipic acid (L-Homoglutamic acid)	Amino acid and derivatives	1288600	1278000	1351500	532490	610330	540090	734470	937970	883100	1144000	1053400	1007800	C00956	ko00300,ko00310,ko01100,ko01110,ko01210,ko01230
pmb0464	458.1	116.3	0.8	457.1	[M+H]+	Aspartic acid di-O-glucoside	Amino acid and derivatives	607150	600660	620640	214680	285250	285900	174680	172150	200580	383780	331860	302800	--	--
pmb0468	178	161	1.63	177	[M+H]+	N-formylmethionine	Amino acid and derivatives	23788	17877	21570	19134	16636	19192	16537	12593	11191	18085	14516	17560	C03145	ko00270
pmb0484	104.1	60.1	0.68	103.1	[M+H]+	Choline	Alkaloids	848850	926570	981510	977490	931950	986130	881340	991050	910830	456150	546810	574560	C00114	ko00260,ko00564,ko01100,ko02010
pmb0488	146.2	72.2	0.89	145.2	[M+H]+	Spermidine	Phenolamides	747880	845170	714350	631030	392960	479210	739060	652320	738870	1235900	702940	476700	C00315	ko00330,ko00410,ko00480,ko00940,ko01100,ko02010
pmb0489	397.1	147.3	1.69	396.1	[M+H]+	N-hexosyl-p-coumaroyl putrescine	Phenolamides	29517	19989	24026	19867	25299	23185	15649	19611	19721	21069	16907	30417	--	--
pmb0492	584.2	325	2.46	583.2	[M+H]+	"N',N"",N""'-p-coumaroyl-cinnamoyl-caffeoyl spermidine"	Phenolamides	11749	11625	10291	14767	7739	8431.1	12475	9250.5	6514.2	9405.2	10337	9250.1	--	--
pmb0501	131.1	114.1	0.75	130.1	[M+H]+	Agmatine	Phenolamides	224000	243160	217600	299980	332470	351330	279420	367390	340340	231890	262610	256490	C00179	ko00330,ko01100
pmb0505	235.1	147.2	2.46	234.1	[M+H]+	N'-p-Coumaroyl putrescine	Phenolamides	33775	35210	22752	17296	18222	13060	16448	12670	19818	20707	16741	16695	--	--
pmb0514	348.1	136.1	0.85	347.1	[M+H]+	Adenosine 3'-monophosphate	Nucleotide and derivates	4291300	3418600	3633000	1556500	1447000	709020	2974500	1820200	2224300	2916500	3117300	3069900	C01367	ko00230
pmb0550	449.1	287.3	2.55	449.1	Protonated	Cyanidin 3-O-glucoside (Kuromanin)	Anthocyanins	96787	61156	79034	121300	142880	202950	159470	157250	207250	111620	132390	190050	C08604	ko00942
pmb0563	301.1	286	3.94	301.1	Protonated	Peonidin	Anthocyanins	9647	3553.5	4061.8	3545	6600.8	8621	5581.8	9630.8	5579.2	10655	9642.2	6094	C08726	--
pmb0566	581.2	383.2	3.7	580.2	[M+H]+	Luteolin O-hexosyl-O-pentoside	Flavone	13634	8965.8	5672	6782.4	15508	15185	13303	17973	17594	12916	13554	10189	--	--
pmb0569	509.2	347.1	3.87	508.2	[M+H]+	Syringetin 5-O-hexoside	Flavone	39416	49322	39786	76140	146030	70162	208770	234300	435260	112440	159290	126840	--	--
pmb0574	757.1	581.2	4.12	756.1	[M+H]+	Luteolin O-hexoside O-feruloylpentoside	Flavone	13425	11553	20292	9154	15923	22250	8153.8	11537	11522	9340.5	17723	11452	--	--
pmb0576	519	271	4.36	518	[M+H]+	Apigenin O-malonylhexoside	Flavone	511360	695900	674290	718650	734140	496930	551670	537080	649980	507550	512870	644790	--	--
pmb0588	611.1	449.3	3.44	610.1	[M+H]+	Luteolin 3',7-di-O-glucoside	Flavone	101940	106820	97807	188490	206000	156440	186680	238910	238750	114780	152190	136610	--	--
pmb0595	479.2	317.2	4.09	478.2	[M+H]+	Isorhamnetin 5-O-hexoside	Flavonol	225190	216860	195400	243520	491960	511940	1404200	1132900	1255200	586420	613880	461190	--	--
pmb0602	509.3	347.2	4.08	508.3	[M+H]+	Syringetin 7-O-hexoside	Flavone	45634	37562	28847	47482	85665	92193	191630	214390	352850	115000	197060	101750	--	--
pmb0605	433.1	271.1	4.13	432.1	[M+H]+	Apigenin 7-O-glucoside (Cosmosiin)	Flavone	2288000	2258900	2260900	5249100	4511400	6355900	4851500	3902700	4491100	3842600	4029600	4074900	C04608	ko00944
pmb0607	463.2	301.1	4.22	462.2	[M+H]+	Chrysoeriol 7-O-hexoside	Flavone	191510	266050	178600	328410	347740	463140	412070	469790	373980	361850	347370	297480	--	--
pmb0608	549.1	301.4	4.47	548.1	[M+H]+	Chrysoeriol O-malonylhexoside	Flavone	43132	36872	46228	49669	31790	54070	57010	41356	52178	36628	45304	57723	--	--
pmb0618	627.1	465.1	2.7	626.1	[M+H]+	8-C-hexosyl-hesperetin O-hexoside	Flavone	39056	43788	35605	70416	62554	56240	60188	93850	82352	62938	55662	47200	--	--
pmb0626	757.1	433.4	3.1	756.1	[M+H]+	6-C-hexosyl-apigenin O-hexosyl-O-hexoside	Flavone	14283	15522	15363	12747	21796	16799	16718	25307	20007	19874	18051	22206	--	--
pmb0628	613.1	451.1	3	612.1	[M+H]+	Eriodictiol C-hexosyl-O-hexoside	Flavone	96172	90644	61347	142320	202550	167050	189240	193950	189260	117940	168360	128250	--	--
pmb0631	581.1	515.4	3.12	580.1	[M+H]+	C-hexosyl-luteolin C-pentoside	Flavone	6793	5788.1	4502.5	1945.7	3525.9	1602.3	1609.6	971.61	3216.4	5474.2	1917	3553.8	--	--
pmb0634	949.1	931.8	3.15	948.1	[M+H]+	C-hexosyl-luteolin O-feruloyl-hexosyl-hexoside	Flavone	13199	10888	30284	8208	12809	6903.9	15437	18570	34604	11773	20311	20635	--	--
pmb0639	757.2	595.2	2.73	756.2	[M+H]+	8-C-hexosyl-apigenin O-hexosyl-O-hexoside	Flavone	21734	22331	18105	24219	24653	41871	68526	67916	65560	24945	27925	31357	--	--
pmb0647	581.1	419.1	3.45	580.1	[M+H]+	8-C-hexosyl-luteolin O-pentoside	Flavone	206070	320470	276380	229160	210210	297540	256220	271610	257430	229090	265670	258200	--	--
pmb0661	609.1	463.3	3.7	608.1	[M+H]+	Chrysoeriol C-hexosyl-O-rhamnoside	Flavone	34375	40326	28283	42190	57746	56473	38006	52162	60777	43388	56934	37825	--	--
pmb0662	787.2	463.1	3.72	786.2	[M+H]+	C-hexosyl-luteolin O-feruloylhexoside	Flavone	8448.8	3211	5897.2	7444.2	12187	5919.8	6857.2	8501.5	10699	5873	8127.2	7967.8	--	--
pmb0663	611.1	317.1	3.68	610.1	[M+H]+	8-C-hexosyl-luteolin O-hexoside	Flavone	10134	6639.1	5423.3	37650	46002	46019	77597	66207	77209	43679	32786	46403	--	--
pmb0665	611.2	465.1	3.77	610.2	[M+H]+	Luteolin 8-C-hexosyl-O-hexoside	Flavone	162080	181990	166820	556930	485200	683410	764610	920770	913120	440570	518960	582990	--	--
pmb0686	537	289	4.45	536	[M+H]+	Eriodictyol O-malonylhexoside	Flavanone	138330	179830	147210	202740	164540	150290	160060	184070	176750	173990	159500	151550	--	--
pmb0689	463.1	331.2	4.66	462.1	[M+H]+	Chrysoeriol C-hexoside	Flavone	6145.1	7706.1	6869.4	12447	18825	8667.5	11472	11897	11043	16102	11015	8842.6	--	--
pmb0693	565.1	433.3	3.32	564.1	[M+H]+	C-hexosyl-apigenin C-pentoside	Flavone	55992	93221	76026	95634	86550	100300	101810	63020	67320	83785	104560	61078	--	--
pmb0696	625	463	3.4	624	[M+H]+	8-C-hexosyl chrysoeriol O-hexoside	Flavone	13533	31137	34832	22496	13575	17458	28174	30151	24438	31757	30531	19395	--	--
pmb0706	713.1	465.1	2.88	712.1	[M+H]+	Quercetin 5-O-malonylhexosyl-hexoside	Flavonol	68020	67546	58318	57671	64067	67501	51236	62868	51741	72329	62787	52065	--	--
pmb0709	713.1	465.2	3.43	712.1	[M+H]+	Quercetin 7-O-malonylhexosyl-hexoside	Flavonol	39985	51799	47613	68811	56840	65645	44596	75574	47027	45571	43059	50200	--	--
pmb0711	611.2	303.1	3.63	610.2	[M+H]+	Quercetin 7-O-rutinoside	Flavonol	5307300	5946400	5112600	15895000	14978000	20444000	20093000	23055000	23212000	14024000	15101000	14186000	--	--
pmb0712	655.2	331.1	3.19	654.2	[M+H]+	Tricin 5-O-hexosyl-O-hexoside	Flavone	38947	36710	64010	124730	149240	219530	916700	837020	758890	367870	340570	370290	--	--
pmb0713	655.2	331.2	3.42	654.2	[M+H]+	Tricin 7-O-hexosyl-O-hexoside	Flavone	35943	52551	52857	143400	143320	187660	1044300	731550	1167100	319450	410790	430910	--	--
pmb0720	579.1	331.1	4.45	578.1	[M+H]+	Tricin O-malonylhexoside	Flavone	127210	141910	116270	149770	148870	160600	165960	192930	177070	159120	151920	157620	--	--
pmb0736	493.1	331	4.21	492.1	[M+H]+	Tricin 7-O-hexoside	Flavone	51140	70153	45343	45445	55224	51345	74518	65906	72271	48954	63203	46797	--	--
pmb0744	435.3	330.8	5.4	434.3	[M+H]+	Tricin O-phenylformic acid	Flavone	6678.5	7708.6	9326.9	13278	10538	16536	15742	16265	16603	11097	11411	11908	--	--
pmb0749	369.1	177.2	2.34	368.1	[M+H]+	O-Feruloyl quinic acid	Organic acids and derivatives	143030	157290	165800	225140	205990	165600	151280	228390	191580	133980	194800	188450	--	--
pmb0751	321.1	147.3	3.74	320.1	[M+H]+	5-O-p-Coumaroyl shikimic acid	Organic acids and derivatives	31326	56954	33668	40839	28300	88959	39260	41865	51938	39492	40169	48957	--	--
pmb0752	369.1	177.1	2.96	368.1	[M+H]+	3-O-Feruloyl quinic acid	Organic acids and derivatives	138910	153860	151620	188900	128380	221410	168180	153830	156120	109330	164520	158320	C02572	--
pmb0758	491.1	329	2.92	490.1	[M+H]+	Anisic acid O-feruloyl hexoside	Organic acids and derivatives	19808	17681	13064	14476	15061	20623	20475	18463	21440	21928	19560	17269	--	--
pmb0764	144.1	113.2	2.63	143.1	[M+H]+	4-Methyl-5-thiazoleethanol	Alcohols	694300	717650	699650	416710	396260	434610	492970	668940	551480	566770	603060	577460	C04294	ko00730,ko01100
pmb0769	485.1	323.1	3.75	484.1	[M+H]+	N-hexosyl-p-coumaroyl serotonin	Alkaloids	251090	362950	316720	296290	259540	350930	225870	261050	267420	257850	330710	289120	--	--
pmb0774	177.2	160.3	1.6	176.2	[M+H]+	N-hydroxy tryptamine	Alkaloids	339750	216620	282200	213630	282290	281420	193490	164040	126870	255850	249260	248890	C17203	ko00380
pmb0782	86.1	69.2	1.17	85.1	[M+H]+	Piperidine	Alkaloids	25005000	21975000	19635000	12057000	10852000	24504000	23378000	18406000	15580000	19091000	11646000	25561000	C01746	ko00960
pmb0785	130.1	103.3	4.5	129.1	[M+H]+	Isoquinoline	Alkaloids	11063	9433.3	11036	9772.8	6562.8	8272	19665	12013	16210	11213	13673	10728	C06323	--
pmb0786	180	162	0.62	179	[M+H]+	Glucosamine	Carbohydrates	1335600	1215600	1083100	1302800	1279600	1231000	1147100	1281500	1229500	1300800	1457400	1191100	C00329	ko00520,ko01100
pmb0789	332.1	314.3	1.16	331.1	[M+H]+	Pyridoxine O-glucoside	Vitamins and derivatives	4395400	4146300	3938800	4475500	3994400	4527700	3091800	3903400	3797300	4268600	3796200	3784800	--	--
pmb0790	494.1	332.5	1.56	493.1	[M+H]+	Pyridoxine di-O-hexoside	Vitamins and derivatives	7377.1	9049.5	6162	10424	9754.6	10297	4819.1	7125.1	8873.3	9070.1	6804.1	6218.8	--	--
pmb0800	123.1	79.9	1.53	122.1	[M+H]+	Niacinamide	Vitamins and derivatives	11254000	10569000	10149000	8370900	7253600	6813000	5532000	6967500	5747900	9414300	8959600	8607600	C00153	ko00760,ko01100
pmb0801	346	184.1	1.54	345	[M+H]+	4-Pyridoxic acid O-hexoside	Vitamins and derivatives	600190	682800	631920	751880	697420	857600	731560	892220	890990	731380	731060	707400	--	--
pmb0802	220.2	202.1	2.24	219.2	[M+H]+	D-Pantothenic acid	Vitamins and derivatives	11297000	12268000	11150000	10884000	10537000	12715000	10834000	12291000	11922000	11504000	11403000	11159000	C00864	ko00410,ko00770,ko01100,ko01110
pmb0803	508.1	152.4	3.08	507.1	[M+H]+	Pyridoxine O-feruloyl hexoside	Vitamins and derivatives	11174	8841.8	8005.1	15726	12271	11417	6942.3	7243.9	9183	13209	13384	15072	--	--
pmb0808	353.1	179	2.78	352.1	[M+H]+	6,7-dihydroxycoumarin 6-O-quinic acid	Phenylpropanoids	36634	43194	45228	57582	49286	66690	38106	34112	34101	42422	37896	43188	--	--
pmb0812	127.1	81.2	2.76	126.1	[M+H]+	Imidazole-4-acetate	Indole derivatives	362590	421520	464880	489850	403220	320160	325260	404620	391300	443800	422800	456060	C02835	ko00340
pmb0813	176.1	133.2	4.26	175.1	[M+H]+	1-Methoxyindole-3-carbaldehyde	Indole derivatives	10779	11643	8163.3	11590	13205	2602.8	21296	16680	28493	8801.2	19202	18006	--	--
pmb0818	206.1	147.5	2.45	205.1	[M+H]+	Methoxyindoleacetic acid	Indole derivatives	6591000	6171800	6172800	5691600	5368300	5698900	5502100	5184000	6281200	5761100	5729800	5563700	C05660	ko00380
pmb0819	157	130	2.47	156	[M+H]+	3-Indoleacetonitrile	Indole derivatives	786970	805000	852310	736610	777720	756830	784120	788450	979400	564640	729370	791690	C02938	ko00380
pmb0829	98.9	80.9	0.85	97.9	[M+H]+	Phosphoric acid	Organic acids and derivatives	201380	158640	148780	167560	141400	164450	159780	159490	154620	163450	107260	135730	C00009	ko00190,ko00195,ko01100,ko02010
pmb0835	611.2	287.1	2.43	610.2	[M+H]+	Gallocatechin-gallocatechin	Polyphenol	16420	14281	21685	8506.3	5356.2	15270	9799.9	21787	2199.6	10929	26559	16840	--	--
pmb0848	494.3	184.2	7.96	493.3	[M+H]+	LysoPC 16:1 (2n isomer)	Lipids	11639000	12381000	11573000	14647000	14069000	10575000	12426000	14082000	12966000	11970000	12269000	11467000	--	--
pmb0852	520.3	502.2	8.33	519.3	[M+H]+	LysoPC 18:2	Lipids	15094000	15524000	16307000	15867000	16199000	14742000	14719000	15050000	15135000	16131000	15132000	15197000	--	--
pmb0854	518.3	459.3	8.7	517.3	[M+H]+	LysoPC 18:3	Lipids	16880000	14275000	13829000	5754000	6423400	5159400	8952200	6045500	7046100	17211000	12495000	12228000	--	--
pmb0855	496.3	184.2	8.71	495.3	[M+H]+	LysoPC 16:0	Lipids	18940000	19446000	17819000	16044000	16121000	13614000	16296000	14561000	15658000	18888000	18934000	17815000	--	--
pmb0856	480.5	339.2	8.78	479.5	[M+H]+	LysoPE 18:1 (2n isomer)	Lipids	9506900	8743500	8801800	14006000	10456000	9482900	13988000	11099000	13401000	13257000	12177000	12386000	--	--
pmb0859	522.4	184	8.82	521.4	[M+H]+	LysoPC 18:1 (2n isomer)	Lipids	9515200	8525200	8596000	10358000	10908000	9433600	9566700	9918900	9422600	10073000	10567000	10468000	--	--
pmb0862	440.1	184.5	6.68	439.1	[M+H]+	LysoPC 12:1	Lipids	8290.9	7825.7	11202	9361.8	15388	9400.4	10761	13341	14815	10593	13633	10329	--	--
pmb0863	492.3	184	7.27	491.3	[M+H]+	LysoPC 16:2 (2n isomer)	Lipids	2710300	2982800	3155000	3919500	4136500	4152200	3341200	3727000	2984100	3377100	3672700	3716800	--	--
pmb0864	426.3	285.2	7.59	425.3	[M+H]+	LysoPE 14:0	Lipids	46472	47892	39662	20476	21029	18084	22448	17416	23496	37255	25509	26753	--	--
pmb0865	518.2	184.1	7.62	517.2	[M+H]+	LysoPC 18:3 (2n isomer)	Lipids	11946000	9299400	10018000	7670400	11233000	11683000	7051200	11557000	10822000	11892000	11520000	10777000	--	--
pmb0866	468.1	184.4	7.64	467.1	[M+H]+	LysoPC 14:0	Lipids	139340	147970	138870	85825	92329	81595	79302	71458	82009	126790	110920	115760	--	--
pmb0873	520	184.5	8.16	519	[M+H]+	LysoPC 18:2 (2n isomer)	Lipids	26913000	26961000	28835000	26820000	26834000	25658000	24781000	25751000	25485000	27445000	25339000	25852000	--	--
pmb0874	478.6	460.6	8.28	477.6	[M+H]+	LysoPE 18:2 (2n isomer)	Lipids	939740	877890	929690	1084700	1014800	959420	1225800	1152900	1273400	1101700	1129600	1236300	--	--
pmb0876	454.2	313.3	8.67	453.2	[M+H]+	LysoPE 16:0	Lipids	5029800	3957700	3860300	2207900	2028400	1514800	2883800	1942200	2505400	3976400	3726500	3794700	--	--
pmb0880	482.1	313.8	8.9	481.1	[M+H]+	LysoPE 18:0 (2n isomer)	Lipids	6127.9	7121.1	4467	1370	1894.7	960.89	1203.4	1729.6	1644.6	3632.9	2553.6	3071.4	--	--
pmb0882	522.1	504.2	9.01	521.1	[M+H]+	LysoPC 18:1	Lipids	11724000	10180000	10280000	7074100	6697800	6281900	6233800	5819600	5883600	8985000	8735300	9132400	--	--
pmb0883	482.1	341.7	9.79	481.1	[M+H]+	LysoPE 18:0	Lipids	3071.2	2764.1	1952.3	2529.9	1022	1376.1	2435.8	1536	2064.3	3671.6	2481.5	2635	--	--
pmb0885	291	190.9	6.63	290	[M+H]+	4-oxo-9Z,11Z,13E,15E-octadecatetraenoic acid	Lipids	25764	21155	20375	37380	39372	39557	49960	56247	56193	38961	41240	35598	--	--
pmb0889	279.3	95.1	8.9	278.3	[M+H]+	Punicic acid	Lipids	10374000	10795000	10407000	9125000	9124400	7793900	7837600	8481500	7065700	10067000	9811900	9854200	C08364	--
pmb0890	355.1	263.3	10.47	354.1	[M+H]+	MAG (18:2)	Lipids	2950000	2540600	2975200	4627700	3134800	2744300	4285600	3175100	3938200	4615600	3852900	3930400	--	--
pmb0907	265.1	177.1	2.62	264.1	[M+H]+	N-Feruloyl putrescine	Phenolamides	24037	30986	25606	32930	16066	36738	14313	31282	25417	24011	30284	23831	C10497	ko00330
pmb0952	265.1	122.1	0.81	264.1	[M+H]+	Thiamine	Vitamins and derivatives	15455000	13253000	15286000	9946500	11414000	10226000	10906000	12400000	10579000	9251600	12156000	11137000	C00378	ko00730,ko01100,ko02010,ko04122
pmb0962	235.1	118.3	0.78	234.1	[M+H]+	Lysine butyrate	Amino acid and derivatives	284720	322540	282130	143900	180530	209660	212150	170740	275780	241020	244450	212280	--	--
pmb0964	366.2	204.1	0.78	365.2	[M+H]+	iP7G	Nucleotide and derivates	50052	42204	48797	846810	902610	952020	1103400	1016800	722480	817120	852280	806240	--	--
pmb1096	118	91	2.46	117	[M+H]+	Indole	Indole derivatives	516860	507070	509330	450350	420700	451260	454790	436950	497500	495000	467120	462160	C00463	ko00380,ko00400,ko00402,ko01100,ko01110
pmb1240	503.2	311.1	3.74	502.2	[M+H]+	Phellodensin F	Others	54444	53482	51869	66002	82099	108280	132430	97850	117940	73553	70225	80490	--	--
pmb1318	457.2	209.2	4.48	456.2	[M+H]+	8-Methyl-2-oxo-4-phenyl-2H-chromen-7-yl 4-(hexyloxy)benzoate	Organic acids and derivatives	2284400	2312300	2404000	3345600	2896600	3925800	3071200	3506100	3192200	3043000	2901600	3065900	--	--
pmb1530	317.1	137.1	7.26	316.1	[M+H]+	Phytocassane D	Terpene	12384	7869	9291.1	13370	9888.1	13908	12639	15116	15793	10497	10528	16353	--	--
pmb1562	351	146.9	7.74	350	[M+H]+	MAG (18:4) isomer3	Lipids	769820	589150	939090	895090	854140	856620	763720	802550	721060	844990	842240	892990	--	--
pmb1574	277.2	93	8.03	276.2	[M+H]+	Octadecadien-6-ynoic acid	Lipids	3240000	3102800	3359700	3506600	3713600	3405600	3263600	3489700	3315200	4047400	3539800	3680700	--	--
pmb1587	207.2	165.2	8.33	206.2	[M+H]+	4-Hydroxy-3,5-diisopropylbenzaldehyde	Organic acids and derivatives	9557.6	15079	13935	23593	14629	18179	13867	19294	21794	18630	15928	16674	--	--
pmb1605	353.3	261.4	8.52	352.3	[M+H]+	MAG (18:3) isomer3	Lipids	936320	1065800	1062500	1594400	1414100	1610100	1557600	1361700	1445500	1375900	1490400	1262900	--	--
pmb1626	534.4	263.3	9.14	533.4	[M+H]+	MGMG (18:2) isomer1	Lipids	5640200	5844800	5899900	6733000	5571900	6683300	5595000	6037000	4978600	8540300	7260400	6749100	--	--
pmb1650	279.2	149.4	9.67	278.2	[M+H]+	Octadeca-11E,13E,15Z-trienoic acid	Lipids	7209300	5870600	6900700	8506400	8672300	9835500	8485400	8203700	7980800	8851900	7767300	7595000	--	--
pmb1652	149	121	9.66	148	[M+H]+	Phthalic anhydride	Others	1538700	1225300	1468400	1891600	1820700	2207000	1855500	1815600	1729900	1881200	1716400	1619800	--	--
pmb1656	353.1	335.1	9.85	352.1	[M+H]+	MAG (18:3) isomer4	Lipids	1142300	1185200	1378600	2262000	1761900	1742400	2175100	1692700	2041200	2326600	2060100	2198800	--	--
pmb1754	184	125	0.77	183	[M+H]+	O-Phosphocholine	Alkaloids	399260	398920	310800	191190	262190	227630	386950	325790	391140	262320	340480	307750	C00588	ko00564,ko01100
pmb1912	474.2	327	2.4	473.2	[M+H]+	10-Formyl-THF	Organic acids and derivatives	1712400	1920100	1790900	1173800	1133300	1748700	1885100	1366100	1784000	1521700	1549300	1470600	C00234	ko00670,ko00970,ko01100,ko01200
pmb2211	343.1	240.7	6.4	342.1	[M+H]+	Cocamidopropyl betaine	Alkaloids	32369	31796	39046	48174	30983	46783	18076	29019	20947	37978	37518	36685	--	--
pmb2228	538.1	184.4	6.75	537.1	[M+H]+	LysoPC 19:0	Lipids	1547400	1146700	1187300	941700	1118800	665780	1315400	1324800	1117300	1800000	1194500	1180700	--	--
pmb2251	694.1	353.7	7.5	693.1	[M+H]+	DGMG (18:1)	Lipids	2054200	2264100	2137000	2204800	2387900	2556900	2043500	2018900	1912300	2461200	2409000	2203300	--	--
pmb2260	480.1	184.5	7.63	479.1	[M+H]+	LysoPC 15:1	Lipids	40381	45653	39954	35199	28795	25492	23025	20377	26760	39513	38337	37870	--	--
pmb2319	482.3	184.1	8.16	481.3	[M+H]+	LysoPC 15:0	Lipids	830960	808010	770210	718930	677140	592660	625440	620870	605750	817240	736250	743850	--	--
pmb2325	353.1	261.8	8.32	352.1	[M+H]+	MAG (18:3) isomer2	Lipids	66007	67522	60310	73119	78706	99183	91821	91118	78777	90099	80146	74905	--	--
pmb2363	357.2	265.3	8.66	356.2	[M+H]+	MAG (18:1) isomer1	Lipids	2749700	2612000	2484600	2888500	2470400	2754700	2608300	2443900	2229800	3703600	2791800	2880400	--	--
pmb2383	534.1	337.7	8.96	533.1	[M+H]+	MGMG (18:2) isomer2	Lipids	216610	214350	255670	244390	230130	257340	228900	208140	223060	298960	274630	271180	--	--
pmb2388	524.1	184	9	523.1	[M+H]+	LysoPC 18:0 (2n isomer)	Lipids	4750600	4348600	4383900	5696100	5218600	4645100	4779400	4990000	4732800	5097300	5294900	5026500	--	--
pmb2406	510.1	184.4	9.29	509.1	[M+H]+	LysoPC 17:0	Lipids	1305400	990260	990750	317610	355530	243690	475030	274420	402970	863220	704580	643850	--	--
pmb2444	353.2	261.3	10.01	352.2	[M+H]+	MAG (18:3) isomer1	Lipids	7133700	7305400	8418700	13996000	10956000	10696000	13193000	10567000	12048000	13567000	12380000	12538000	--	--
pmb2467	279.2	95.1	10.57	278.2	[M+H]+	α-Linolenic acid	Lipids	17843000	17496000	18911000	21034000	21869000	25143000	20790000	19484000	20971000	22384000	22312000	22048000	C06427	ko00592,ko01040,ko01100,ko01110
pmb2497	197	153	0.7	198	[M-H]-	4-Hydroxy-3-methoxymandelate	Organic acids and derivatives	72084	64791	68370	31800	25520	31558	25747	23987	23056	40329	36514	34037	C05584	ko00350,ko01100
pmb2507	213.1	97	0.92	214.1	[M-H]-	2-Deoxyribose 1-phosphate	Others	134100	182020	263400	182260	228280	268030	341200	375710	407170	132550	266420	214960	C00672	ko00030,ko00240
pmb2554	529.1	193.1	2.33	530.1	[M-H]-	5-O-Feruloyl quinic acid glucoside	Organic acids and derivatives	7339.8	10134	7784	8124.4	10583	3790.7	11158	4546	8396.8	6891.1	4704.2	8419.8	--	--
pmb2556	345.1	167.1	2.33	346.1	[M-H]-	Syringaldehyde O-glucoside	Organic acids and derivatives	136250	132700	87685	104730	90540	99106	131380	150420	141990	93164	139520	119080	--	--
pmb2561	190.1	84	2.59	191.1	[M-H]-	N-Acetylmethionine	Amino acid and derivatives	118590	102480	108780	221330	225790	249440	187550	169010	169090	166590	170860	168280	C02712	--
pmb2591	245	203.2	4.12	246	[M-H]-	Acetyl tryptophan	Amino acid and derivatives	2768200	2813700	2827500	3117700	2926300	3276300	2341400	2753700	2601400	2753600	3107500	2743800	C03137	--
pmb2601	307.1	161.1	4.29	308.1	[M-H]-	7-hydroxycoumarin-beta-rhamnoside	Phenylpropanoids	44133	46943	37136	50323	46115	66141	102790	91987	64307	70494	62461	42479	--	--
pmb2620	207.1	133.1	5.61	208.1	[M-H]-	3,4-Dimethoxycinnamic acid	Phenylpropanoids	11714	16339	20432	20875	20736	29154	16868	17983	18743	17332	20793	19771	--	--
pmb2640	199	181	9.6	200	[M-H]-	Lauric acid (C12:0)	Lipids	54448	49244	62889	39326	39362	56692	42966	42621	42899	57109	47499	45859	C02679	ko00061,ko01100
pmb2643	225	207	9.91	226	[M-H]-	Myristoleic acid (C14:1)	Lipids	12884	10796	12898	14087	9706.2	15392	6418.5	6167.5	6431.2	13541	11376	9863.3	C08322	--
pmb2653	649.1	145	0.76	650.1	[M-H]-	D(+)-Melezitose O-rhamnoside	Carbohydrates	19307	23751	25336	5961.3	8748.6	5019.8	6964.8	10421	9983.9	9370.3	14298	12234	--	--
pmb2654	460.1	117.9	0.74	461.1	[M-H]-	Anthranilate O-hexosyl-O-hexoside	Organic acids and derivatives	5957400	6402600	6822900	4891900	5236900	4995800	3028800	3286100	3162200	4747900	4993800	4871800	--	--
pmb2657	289.1	97.1	0.9	290.1	[M-H]-	Argininosuccinate	Organic acids and derivatives	143250	176060	155340	197190	169730	132210	158250	136460	158400	153860	194870	184380	C03406	ko00220,ko00250,ko01100,ko01110,ko01230
pmb2673	210.1	135.1	1.44	211.1	[M-H]-	3-(6-Hydroxy-3,4-dioxo-1,5-cyclohexadien-1-yl)-L-alanine	Amino acid and derivatives	67522	57362	57354	47093	40509	57739	38915	39383	38307	48230	45500	48354	--	--
pmb2684	328.1	134.2	1.76	329.1	[M-H]-	Cyclic AMP	Nucleotide and derivates	383070	273920	311210	185200	182090	63259	366130	163330	259660	249190	245400	240800	C00575	ko00230
pmb2778	295	277.3	8.9	296	[M-H]-	9,10-EODE	Lipids	1348700	1436600	1314100	1128300	1166900	1006900	968520	1018800	862820	1277600	1238600	1238600	--	--
pmb2784	293.2	275.1	10.16	294.2	[M-H]-	13-HOTrE	Lipids	37592	42516	43954	29537	34899	23941	35893	34137	30026	40705	42180	39867	--	--
pmb2786	293	275	8.35	294	[M-H]-	9-HOTrE	Lipids	5683600	5746200	5910700	6516400	7111500	6142300	5475800	5798200	5811300	6197500	6323200	6301600	--	--
pmb2787	293.2	275.1	9.12	294.2	[M-H]-	9-KODE	Lipids	4612100	4783900	5981200	4951800	4849600	5208700	4198400	4590900	4183500	4936400	5113200	5337800	--	--
pmb2789	309	209	8.2	310	[M-H]-	13-HpOTrE(r)	Lipids	1650100	1268100	1152500	701860	781940	127840	595830	461040	455930	1106500	798030	796980	--	--
pmb2791	309.1	209.1	7.48	310.1	[M-H]-	9-HpOTrE	Lipids	18903000	17434000	18967000	20975000	19310000	16686000	18283000	19636000	18840000	17036000	17605000	19009000	--	--
pmb2792	293	193.1	7.75	294	[M-H]-	13-HOTrE(r)	Lipids	142870	161420	201090	191300	88928	272660	84337	106200	134120	159550	153820	148830	--	--
pmb2795	177	145	5.43	178	[M-H]-	4-Methoxycinnamic acid	Phenylpropanoids	13202	19716	17531	28833	27491	47664	36227	38067	41962	24495	27960	28086	--	--
pmb2799	295	195.2	9.69	296	[M-H]-	12,13-EODE	Lipids	6186200	6682700	7387900	5829400	5813800	4735200	5155900	5224100	4837900	6997000	6022200	5659500	--	--
pmb2804	311.1	171.3	7.8	312.1	[M-H]-	13-HPODE	Lipids	8801000	9178200	6707000	5846200	5425900	4290900	3832900	4265300	3515800	6587000	6183800	6383900	C04717	ko00591,ko01100
pmb2826	147	87.1	0.97	148	[M-H]-	Citramalate	Organic acids and derivatives	8499800	8795700	8680400	12067000	11056000	10782000	10600000	10597000	9757400	8696700	8760400	8948100	C00815	--
pmb2831	315.1	153.1	2.52	316.1	[M-H]-	Protocatechuic acid O-glucoside	Polyphenol	122160	150770	131700	139890	146350	116880	143690	122210	104770	102730	129390	136060	--	--
pmb2835	181.1	166	4.05	182.1	[M-H]-	Syringaldehyde	Phenylpropanoids	26309	27884	23500	46163	34596	20604	75798	73854	94585	45968	45251	46208	--	--
pmb2849	347.1	125.1	4.57	348.1	[M-H]-	Camptothecin	Alkaloids	7743.7	8653.7	6326.1	7485	9368.1	12604	7605	8238.5	8414.5	8750.4	10011	11763	C01897	--
pmb2855	307	145	0.76	308	[M-H]-	L-Glutamine O-hexside	Amino acid and derivatives	107440	118000	67644	14868	14696	29065	19682	47045	27314	57871	36209	72814	--	--
pmb2857	308.1	146.1	0.8	309.1	[M-H]-	L-Glutamic acid O-glucoside	Amino acid and derivatives	112750	105310	94168	18298	20682	24763	20275	30749	29516	27238	47266	44658	--	--
pmb2867	350.1	144.1	1.69	351.1	[M-H]-	Kynurenic acid O-hexside	Organic acids and derivatives	15340	12476	19664	12046	12704	17994	11466	16235	15545	17858	15742	11024	--	--
pmb2871	315.1	153	1.78	316.1	[M-H]-	2,5-dihydroxy benzoic acid O-hexside	Organic acids and derivatives	297230	217030	238940	277870	222750	196360	246630	208880	259010	256520	238060	251350	--	--
pmb2873	214.1	134	3.94	215.1	[M-H]-	3-(2-Naphthyl)-D-alanine	Amino acid and derivatives	650110	782280	663850	654180	722180	538540	387770	699880	531800	820690	659290	647430	--	--
pmb2893	291.2	119.2	2.32	292.2	[M-H]-	N-p-Coumaroyl hydroxyagmatine	Phenolamides	16503	11305	13471	12960	15669	13297	22747	25637	20540	24006	15135	11605	--	--
pmb2922	565.1	323.1	1.15	566.1	[M-H]-	Uridine 5'-diphospho-D-glucose	Nucleotide and derivates	6483500	7624100	8713500	10424000	11352000	10757000	10180000	14800000	13285000	8465600	9990700	9909700	C00029	ko00040,ko00052,ko00053,ko00240,ko00500,ko00520,ko00561,ko00908,ko01100
pmb2928	331	313.1	1.96	332	[M-H]-	Gallic acid O-Hexoside	Organic acids and derivatives	11706	20756	7185.1	19138	21666	25820	43308	29407	29957	21669	20776	22683	--	--
pmb2940	385.1	205	3.18	386.1	[M-H]-	1-O-beta-D-Glucopyranosyl sinapate	Phenylpropanoids	129030	178070	150870	189680	163910	220880	52392	79444	52327	141420	150420	155330	--	--
pmb2954	771.1	609.3	2.55	772.1	[M-H]-	Luteolin O-hexosyl-O-hexosyl-O-hexoside	Flavone	4468.7	4869.7	2812.4	9	9	9	9	9	9	3766.8	2446.5	4131.7	--	--
pmb2962	473.1	268.1	3.1	474.1	[M-H]-	Pelargonidin O-acetylhexoside	Anthocyanins	13717	18535	18047	17626	18355	11707	8591.5	14600	12472	12420	12175	17710	--	--
pmb2968	623.1	239.1	2.25	624.1	[M-H]-	Chrysoeriol C-hexosyl-O-hexoside	Flavone	16411	27937	18602	12589	11194	15920	17356	15532	13379	16567	17316	17995	--	--
pmb2970	625.2	565.3	2.36	626.2	[M-H]-	Hesperetin O-hexosyl-O-hexoside	Flavanone	28395	23887	32140	22141	22806	27164	14775	18241	19014	23423	23953	21663	--	--
pmb2981	739.1	563.2	4.12	740.1	[M-H]-	Apigenin C-hexosyl-O-rutinoside	Flavone	7040.5	3163.6	11049	8216	2354.6	10500	9291.4	7686.6	7166.3	5883.6	9593.7	10784	--	--
pmb2987	487.1	163	3.08	488.1	[M-H]-	Acacetin O-acetyl hexoside	Flavone	23988	59623	34696	50968	36812	36083	32848	27442	27918	31342	41886	36345	--	--
pmb3000	503.1	341.1	3.91	504.1	[M-H]-	Chrysoeriol O-acetylhexoside	Flavone	43554	40019	36642	41227	38197	42513	15689	27925	15390	49338	61911	32625	--	--
pmb3002	607.1	299	3.99	608.1	[M-H]-	Chrysoeriol 7-O-rutinoside	Flavone	64358	71415	46653	117640	134240	183620	215990	221790	178930	176260	173100	161490	--	--
pmb3007	475.1	284.1	4.12	476.1	[M-H]-	Chrysoeriol O-glucuronic acid	Flavone	58557	45596	41432	45967	50688	76021	300200	262670	372560	146660	126250	131400	--	--
pmb3013	519.1	314.2	4.26	520.1	[M-H]-	Isorhamnetin O-acetyl-hexoside	Flavonol	405390	464470	366070	318140	416050	447580	495240	472220	530990	378760	467490	573580	--	--
pmb3023	449.1	287	3.29	450.1	[M-H]-	Eriodictyol C-hexoside	Flavone	819050	792390	707020	1157600	1219000	1667800	1866000	1523700	2049800	1137400	1467900	1431600	--	--
pmb3024	447.1	327.1	3.38	448.1	[M-H]-	Luteolin C-hexoside	Flavone	9	9	9	45584	37421	65874	31056	28282	25387	34549	24301	40260	--	--
pmb3026	505.1	301.2	3.9	506.1	[M-H]-	Quercetin O-acetylhexoside	Flavonol	1479300	1852900	1716900	2790600	1570000	2187500	1109300	1697400	1260500	1550900	1727400	1463200	--	--
pmb3028	535	491.3	3.68	536	[M-H]-	Tricin O-sinapic acid	Flavone	150410	153170	169790	160250	156330	115370	109150	164970	116670	164360	165780	158230	--	--
pmb3041	521.1	329.2	3.75	522.1	[M-H]-	Tricin O-saccharic acid	Flavone	432190	371300	403270	609440	513240	656520	628040	588010	592320	523380	582080	511270	--	--
pmb3054	457.1	163.1	1.45	458.1	[M-H]-	O-p-coumaroyl-O-salicyloyl quinic acid	Organic acids and derivatives	92781	92044	60406	25296	34691	59253	65104	46442	54053	83301	105170	57373	--	--
pmb3061	499.1	163.1	2.09	500.1	[M-H]-	5-O-p-coumaroyl quinic acid O-hexoside	Organic acids and derivatives	13072	12769	9745.8	8185.3	7654.9	12900	24431	17310	25143	10896	20057	17162	--	--
pmb3062	385.1	151.1	2.15	386.1	[M-H]-	Eudesmoyl quinic acid	Organic acids and derivatives	7640.3	8174.6	3257.9	4519.1	4122.4	5460.5	5036.1	6665.6	4571.2	7518.3	8035.7	8064.1	--	--
pmb3066	481.1	319.2	2.66	482.1	[M-H]-	5-O-p-coumaroyl shikimic acid O-hexoside	Organic acids and derivatives	31131	19410	36988	21343	12272	9032.3	11070	14267	7159.8	26830	20599	22008	--	--
pmb3075	319	145.1	3.96	320	[M-H]-	3-O-p-Coumaroyl shikimic acid	Organic acids and derivatives	9894	10782	18986	15746	18653	38943	21607	22215	22581	13709	17202	19602	--	--
pmb3081	289.1	97	1.13	290.1	[M-H]-	Glucarate O-Phosphoric acid	Others	366370	411250	607200	585590	468340	507400	582870	746710	638070	318340	390770	549200	--	--
pmb3088	421.1	241.1	0.8	422.1	[M-H]-	Trehalose 6-phosphate	Carbohydrates	37496	33610	54609	24245	31564	31106	37859	35602	45774	24486	38990	26185	C00689	ko00500,ko01100
pmb3094	703.4	351.1	2.45	704.4	[M-H]-	Esculetin O-quinacyl esculetin O-quinic acid	Phenylpropanoids	3622300	3211200	1952200	2831400	3509900	2774900	2010900	1789100	1899300	4066000	3656300	2138800	--	--
pmb3099	153	125	1.56	154	[M-H]-	Diethyl phosphate	Organic acids and derivatives	13923000	15649000	16467000	13838000	13758000	14667000	16761000	15609000	12472000	13105000	15168000	14299000	C06608	--
pmb3101	175.1	115	2.73	176.1	[M-H]-	2-Isopropylmalate	Organic acids and derivatives	56739000	69547000	60559000	71515000	67679000	64169000	52840000	60892000	52900000	59755000	62483000	64011000	C02504	ko00290,ko00620,ko01100,ko01110,ko01210,ko01230
pmb3107	359.1	182.1	2.37	360.1	[M-H]-	Syringic acid O-glucoside	Organic acids and derivatives	141940	159420	115420	136620	150400	144720	167650	203250	183000	157240	155660	134510	--	--
pmb3121	478.1	281.3	8.99	479.1	[M-H]-	LysoPE 18:1	Lipids	7905700	8373600	8714300	13312000	10396000	9452000	12933000	10815000	12340000	11759000	10995000	10538000	--	--
pmb3894	329.1	229.1	5.82	330.1	[M-H]-	Di-O-methylquercetin	Flavonol	4458800	3957500	3638700	1873100	1794600	1231900	1865200	1595900	1527300	3051000	2637100	2663400	--	--
pmb4344	362.1	79.1	1.21	363.1	[M-H]-	Guanosine 5'-monophosphate	Nucleotide and derivates	473870	557380	540300	364130	388160	228560	478090	398270	407050	395850	448610	435310	C00144	ko00230,ko01100
pmc0274	167.1	121.1	1.88	166.1	[M+H]+	6-Methylmercaptopurine	Nucleotide and derivates	18470000	18944000	18443000	16382000	16238000	16217000	15983000	17711000	18827000	11261000	12359000	12010000	C16614	--
pmc0281	400.2	136.11	1.93	399.2	[M+H]+	Adenosine O-ribose	Nucleotide and derivates	625030	560470	604310	630790	564010	706050	642170	700730	623490	643310	698840	671920	--	--
pmc0304	384.115	252	2.11	383.115	[M+H]+	Succinyladenosine	Nucleotide and derivates	1587600	1750300	1755800	1702400	1422800	1834000	1473200	1647500	1840100	1694600	1727000	1690200	--	--
pmc0960	544.4	485.2	8.97	543.4	[M+H]+	LysoPC 20:4	Lipids	8513100	7938300	8254900	9905000	10363000	11223000	10758000	10181000	8248200	14629000	12330000	12970000	--	--
pmc1990	299.1	223.1	6.72	300.1	[M-H]-	4'-Hydroxy-5,7-dimethoxyflavanone	Flavanone	136080	171300	340440	311830	177290	144800	307770	194520	361070	101240	299060	288960	--	--
pmd0017	203	83	0.57	202	[M+H]+	Spermine	Phenolamides	24120000	23739000	21660000	22287000	21964000	22001000	22532000	22429000	21120000	24016000	23397000	25494000	C00750	ko00330,ko00410,ko00480,ko01100
pmd0023	266	134	1.78	267	[M-H]-	Adenosine	Nucleotide and derivates	5604700	3883200	4277900	2542400	2365800	941840	5354300	2163000	3672100	3745000	3432500	3478500	C00212	ko00230,ko01100
pmd0130	468.3	184	7.65	467.3	[M+H]+	LysoPC 14:0 (2n isomer)	Lipids	545960	471460	483600	293700	314780	264510	253640	248250	280750	448920	421040	401290	--	--
pmd0132	496.33	184	8.71	495.33	[M+H]+	LysoPC 16:0 (2n isomer)	Lipids	2233200	2095300	1996900	1693200	1714100	1439800	1852600	1620700	1721800	2007900	1897000	1958600	--	--
pmd0136	524.36	184	9.86	523.36	[M+H]+	LysoPC 18:0	Lipids	6457300	6106100	5524900	5435300	4664900	4155300	5416500	4251400	4856700	6042100	6029800	6082000	--	--
pmd0144	550.37	184	10.12	549.37	[M+H]+	LysoPC 20:1 (2n isomer)	Lipids	1286800	1114200	1166700	1294300	1174000	1125900	1372200	1272900	1332200	1239200	1449300	1294200	--	--
pmd0145	550.37	184.1	10.11	549.37	[M+H]+	LysoPC 20:1	Lipids	1875900	1654500	1707000	1782900	1742500	1557400	2030600	1703100	1930200	1843800	2006100	1694300	--	--
pmd0158	424.2	227.2	7.65	425.2	[M-H]-	LysoPE 14:0 (2n isomer)	Lipids	16916	15848	17028	8976	9401.7	8349.4	11415	11549	10219	16005	14192	14739	--	--
pmd0160	452.3	255.2	8.44	453.3	[M-H]-	LysoPE 16:0 (2n isomer)	Lipids	3646700	2687700	2674300	1630700	1550900	1262700	1823100	1405900	1796200	2635100	2057500	2150100	--	--
pme0003	188.1	145	0.78	189.111	[M-H]-	L-Homocitrulline	Amino acid and derivatives	137190	160010	98585	168260	124440	155500	142450	153990	125680	141470	134280	152060	C02427	--
pme0006	116.1	70.1	0.8	115.063	[M+H]+	L-Proline	Amino acid and derivatives	4752800	4431700	5392100	2255800	2414700	3104900	2037600	2290500	2132000	4076800	3260700	3247400	C00148	ko00330,ko00332,ko00970,ko01100,ko01110,ko01230,ko02010
pme0007	174.1	131.1	0.76	175.096	[M-H]-	L-Citrulline	Amino acid and derivatives	216610	241580	198500	222040	157020	202180	159550	141260	131860	193070	162870	174890	C00327	ko00220,ko01100,ko01110,ko01230
pme0009	104	73.7	0.74	105.043	[M-H]-	L-Serine	Amino acid and derivatives	3709300	3678400	3796200	2949400	2834900	3001000	2285400	2457200	2170000	2789800	2626400	2758300	C00065	ko00260,ko00261,ko00270,ko00460,ko00600,ko00630,ko00920,ko00970,ko00999,ko01100,ko01110,ko01200,ko01230,ko01502,ko02010
pme0011	132	88	0.77	133.037	[M-H]-	L-Aspartic acid	Amino acid and derivatives	12595000	12673000	13028000	11239000	10332000	10200000	10711000	10200000	10931000	11602000	11333000	10489000	C00049	ko00220,ko00250,ko00260,ko00261,ko00270,ko00300,ko00340,ko00410,ko00460,ko00710,ko00760,ko00770,ko00970,ko01100,ko01110,ko01200,ko01210,ko01230,ko02010
pme0013	146.1	102	0.77	147.053	[M-H]-	L-Glutamic acid	Amino acid and derivatives	18283000	19825000	19586000	9314400	11533000	10075000	9334100	8470200	10604000	12128000	13068000	13574000	C00025	ko00220,ko00250,ko00330,ko00332,ko00340,ko00430,ko00480,ko00630,ko00650,ko00660,ko00860,ko00910,ko00970,ko00999,ko01100,ko01110,ko01200,ko01210,ko01230,ko02010
pme0016	241	152	0.72	240.024	[M+H]+	L-(-)-Cystine	Amino acid and derivatives	350790	298480	312920	297070	445800	438880	414980	343400	277870	301750	240200	320150	C00491	ko00270,ko01100,ko02010
pme0019	132.1	86.2	1.21	131.095	[M+H]+	L-Leucine	Amino acid and derivatives	12164000	12316000	11677000	8529900	9305300	10570000	10958000	11197000	11026000	12455000	11992000	11914000	C00123	ko00280,ko00290,ko00966,ko00970,ko01100,ko01110,ko01210,ko01230,ko02010
pme0021	166	120	1.9	165.079	[M+H]+	L-Phenylalanine	Amino acid and derivatives	2683300	2714600	2730300	2374700	2309500	2350500	2338700	2444700	2608300	2416900	2310200	2229500	C00079	ko00360,ko00400,ko00460,ko00940,ko00960,ko00966,ko00970,ko01100,ko01110,ko01210,ko01230,ko02010
pme0023	120	74	0.76	119.058	[M+H]+	L-Threonine	Amino acid and derivatives	532580	482170	476780	286180	330550	385140	323750	336800	368310	383150	372340	386590	C00188	ko00260,ko00261,ko00290,ko00860,ko00970,ko01100,ko01110,ko01230,ko02010
pme0026	147	84	0.64	146.106	[M+H]+	L-(+)-Lysine	Amino acid and derivatives	559080	546120	570250	267690	252100	291440	304910	315180	380900	223510	324770	270170	C00047	ko00300,ko00310,ko00780,ko00960,ko00970,ko01100,ko01110,ko01210,ko01230,ko02010
pme0028	245.1	113	1.23	244.07	[M+H]+	Uridine	Nucleotide and derivates	2076500	2460500	2915300	1535400	1099300	1196400	3038800	1596300	1532500	1546400	1689900	1959900	C00299	ko00240,ko01100
pme0030	182.1	136.1	1.16	181.074	[M+H]+	L-(-)-Tyrosine	Amino acid and derivatives	9794600	12408000	9873500	4181500	4802400	4310000	6089700	5656600	6799500	7574800	6555700	7362000	C00082	ko00130,ko00261,ko00350,ko00360,ko00400,ko00460,ko00730,ko00940,ko00950,ko00965,ko00966,ko00970,ko01100,ko01110,ko01210,ko01230
pme0036	154.1	137	0.65	155.07	[M-H]-	L-Histidine	Amino acid and derivatives	1343800	1270200	1277400	1297300	1203000	1419500	1037800	1030300	1051400	1090600	1076900	1196800	C00135	ko00340,ko00410,ko00970,ko01100,ko01110,ko01230,ko02010
pme0038	112	95	0.72	111.043	[M+H]+	Cytosine	Nucleotide and derivates	144610	153860	121530	244680	237030	199530	483140	353000	428670	223560	275310	264000	C00380	ko00240,ko01100
pme0039	118.1	72.1	0.86	117.079	[M+H]+	L-Valine	Amino acid and derivatives	35183000	35954000	36114000	27146000	28623000	30104000	31495000	31338000	35765000	25833000	26537000	27473000	C00183	ko00280,ko00290,ko00460,ko00770,ko00966,ko00970,ko01100,ko01110,ko01210,ko01230,ko02010
pme0041	132	86	1.21	131.095	[M+H]+	L-Isoleucine	Amino acid and derivatives	21553000	22711000	22944000	35050000	33499000	19083000	22280000	25529000	21806000	11360000	13443000	10770000	C00407	ko00280,ko00290,ko00460,ko00960,ko00966,ko00970,ko01100,ko01110,ko01210,ko01230,ko02010
pme0042	173.1	131.1	0.66	174.112	[M-H]-	L-(+)-Arginine	Amino acid and derivatives	2448400	2241400	2413700	3511500	2753100	3309900	2266300	2216500	1926500	2310000	2739100	2822700	C00062	ko00220,ko00261,ko00330,ko00472,ko00970,ko00999,ko01100,ko01110,ko01230,ko02010
pme0050	203	116	2.45	204.09	[M-H]-	L-Tryptophan	Amino acid and derivatives	2239300	2021200	1902900	1241100	1671200	1401200	1741500	1369000	1691700	1801100	1756900	1829900	C00078	ko00260,ko00380,ko00400,ko00901,ko00966,ko00970,ko01100,ko01110,ko01210,ko01230
pme0056	145.1	101	2.59	146.058	[M-H]-	2,3-dimethylsuccinic acid	Amino acid and derivatives	607960	704220	701740	711010	903780	788460	613180	607350	498200	693280	777970	778280	--	--
pme0057	136	118.1	0.82	135.035	[M+H]+	DL-Homocysteine	Amino acid and derivatives	25518	20857	37818	31176	35838	28481	28463	47368	29555	28307	39673	15850	C00155	ko00270,ko00920,ko01100,ko01110,ko01230
pme0062	515.3	497	5.92	516.309	[M-H]-	Cucurbitacin D	Terpene	35962	12340	11188	12885	12615	11651	24320	20237	24791	25071	18102	17339	C08796	--
pme0064	513.3	203	6.32	514.293	[M-H]-	Cucurbitacin I	Terpene	15535	12872	9952.7	7116.5	6356.6	2748.3	7761.4	5151.9	6957.5	9735.9	9104.4	5687	C08800	--
pme0066	116.1	74	0.86	117.054	[M-H]-	Guanidineacetic acid	Amino acid and derivatives	7552.1	8951.8	13142	13001	14821	13841	11178	8103.5	12593	7827.9	15092	16783	C00581	ko00260,ko00330,ko01100
pme0075	188.1	128	1.17	189.064	[M-H]-	N-Acetyl-L-glutamic acid	Amino acid and derivatives	521250	637690	741090	773160	838450	662080	351750	563480	550620	527300	663270	633620	C00624	ko00220,ko01100,ko01110,ko01210,ko01230
pme0089	287.1	153	4.91	286.1	[M+H]+	Luteolin	Flavone	87528	61936	73981	125010	227760	129520	256360	106380	73950	131550	134730	138580	C01514	ko00941,ko00944,ko01100,ko01110
pme0108	126.1	109	0.78	125.059	[M+H]+	5-Methylcytosine	Nucleotide and derivates	57497	61861	59680	58496	51385	58930	49516	63417	52124	59315	56117	52040	C02376	ko00240
pme0109	212.2	166	1.16	211.084	[M+H]+	(-)-3-(3,4-Dihydroxyphenyl)-2-methylalanine	Amino acid and derivatives	235800	348970	223830	114420	81999	96806	127840	90306	156950	183480	151400	221280	C07194	--
pme0120	118.2	101	0.76	117.079	[M+H]+	5-Aminovaleric acid	Amino acid and derivatives	29562	27918	34185	41590	40464	52987	40949	44103	63816	31385	38312	42983	C00431	ko00310,ko00330
pme0121	187.2	145	1.07	188.116	[M-H]-	N6-Acetyl-L-lysine	Amino acid and derivatives	1576300	1889800	1716500	1847800	1283600	1487600	1277000	1514800	1638800	1347900	1497400	1265300	C02727	ko00310
pme0124	173.2	115.5	0.81	172.085	[M+H]+	Glycyl-L-proline	Amino acid and derivatives	4947.8	7550.1	5692.5	1611.1	4387	6077.5	11300	4230.6	3724.6	5617	5291	4312.1	--	--
pme0128	159.2	88	0.74	160.085	[M-H]-	D-Alanyl-D-Alanine	Amino acid and derivatives	59656	75074	61003	61492	64250	66735	54780	59210	46487	52001	56354	59116	C00993	ko01100,ko01502
pme0132	279.3	164	2.52	280.106	[M-H]-	Asp-phe	Amino acid and derivatives	94395	86100	83412	69599	72425	86433	66479	72398	67973	58478	71454	67390	--	--
pme0138	189.2	84	1.16	188.08	[M+H]+	Nα-Acetyl-L-glutamine	Amino acid and derivatives	4302400	7591500	5638100	5650400	5719900	6303200	4888300	5803800	7014000	7094400	6253900	6607000	--	--
pme0161	118.1	72	0.75	119.058	[M-H]-	L-Homoserine	Amino acid and derivatives	1665100	1490100	1692100	1158800	1281100	1306500	1001900	1045900	1070600	1093500	1092400	1351000	C00263	ko00260,ko00270,ko00300,ko00920,ko01100,ko01110,ko01230
pme0170	217.1	158	1.08	216.122	[M+H]+	Nα-Acetyl-L-arginine	Amino acid and derivatives	253980	342000	293190	388250	315800	383940	358450	352500	325950	334300	273810	308890	--	--
pme0173	130.1	86	1.33	131.058	[M-H]-	N-Propionylglycine	Amino acid and derivatives	86088	132940	97656	75499	80726	108330	126520	128340	120890	87111	83324	99104	--	--
pme0180	168.1	151.1	0.66	169.085	[M-H]-	1-Methylhistidine	Amino acid and derivatives	20633	20738	17878	18432	21375	19717	15376	20892	18340	18473	18937	22178	C01152	ko00340
pme0186	298.1	208	1.58	299.087	[M-H]-	8-Hydroxyguanosine	Nucleotide and derivates	17142	27733	8608.4	9	9	9	9	9	9	11455	13936	12182	--	--
pme0190	187.1	130	1.85	188.116	[M-H]-	N-Glycyl-L-leucine	Amino acid and derivatives	86345	83122	99404	33152	31314	33495	68859	45852	54604	53526	63124	57706	C02155	--
pme0193	147.069	84	0.75	146.069	[M+H]+	L-Glutamine	Amino acid and derivatives	691530	682450	671680	350860	313490	351520	424400	411510	434180	362960	348000	341190	C00064	ko00220,ko00230,ko00240,ko00250,ko00630,ko00910,ko00970,ko01100,ko01230,ko02010
pme0195	120.02	62	0.83	121.02	[M-H]-	L-Cysteine	Amino acid and derivatives	24073	15814	22023	34765	31659	24433	29943	17555	23069	30297	23063	23742	C00097	ko00260,ko00270,ko00332,ko00430,ko00460,ko00480,ko00730,ko00770,ko00920,ko00970,ko01100,ko01110,ko01200,ko01230,ko04122
pme0197	609.153	301	3.61	610.153	[M-H]-	Quercetin 3-O-rutinoside (Rutin)	Flavonol	2779200	3008800	2301300	9666700	8963300	13042000	13326000	14302000	15020000	9492600	9335400	9277700	C05625	ko00944,ko01100,ko01110
pme0199	301.043	151	5.05	302.043	[M-H]-	Quercetin	Flavonol	15053	12338	17695	5620.9	5511.6	7075.9	8548.8	6979.7	12916	9045	10499	13861	C00389	ko00941,ko00944,ko01100,ko01110
pme0200	287.048	153	5.66	286.048	[M+H]+	Kaempferol	Flavonol	8353.5	5469.1	5381.8	6810.6	6850.1	8653.7	12010	9926.3	8618.7	9657.1	11667	7328.3	C05903	ko00941,ko00944,ko01100,ko01110
pme0207	103.047	59.1	1.41	104.047	[M-H]-	3-Hydroxybutyrate	Organic acids and derivatives	6315000	6646000	12848000	10655000	10990000	11055000	15556000	13668000	18005000	7587500	10491000	11298000	--	--
pme0225	133.054	74	0.74	132.054	[M+H]+	L-Asparagine	Amino acid and derivatives	693440	669570	616900	543230	635510	615020	853540	718530	616080	675710	684770	671640	C00152	ko00250,ko00460,ko00970,ko01100,ko01110,ko01230
pme0231	247.1	130	4.15	246.1	[M+H]+	N-(3-Indolylacetyl)-L-alanine	Amino acid and derivatives	26507	27183	25050	44034	41818	44016	40495	63667	56932	41042	42792	47090	--	--
pme0234	190.043	144	2.64	189.043	[M+H]+	Kynurenic acid	Organic acids and derivatives	508050	639970	800580	509860	417040	636310	366060	442580	439800	490170	512480	397940	C01717	ko00380,ko01100
pme0237	183.058	137	4.73	182.058	[M+H]+	Ethyl 3,4-Dihydroxybenzoate (Ethyl protocatechuate)	Organic acids and derivatives	209140	167120	169000	233840	240790	225340	263510	258920	282750	237370	217500	213580	--	--
pme0240	121.037	77	4.51	122.037	[M-H]-	Benzoic acid	Organic acids and derivatives	709170	550790	928910	641880	480670	569620	706850	577880	724400	704960	1243100	1168700	C00180	ko00360,ko01100,ko01110
pme0243	131.042	87	1.87	132.042	[M-H]-	Glutaric acid	Organic acids and derivatives	2937700	2872800	2648800	2274300	2504800	2740900	2830600	2492700	2707400	2669200	2799200	2657000	C00489	ko00071,ko00310
pme0245	145.058	101	2.54	146.058	[M-H]-	Adipic acid	Organic acids and derivatives	538600	605170	629640	577330	668610	670190	534440	492110	497080	603080	664100	617430	C06104	ko01100
pme0247	130.058	84	0.98	131.058	[M-H]-	trans-4-Hydroxy-L-proline	Amino acid and derivatives	52469	63478	59262	40888	25486	35482	52192	58160	46400	78984	64563	91461	C01157	ko00330,ko01100
pme0249	189.105	97	4.4	188.105	[M+H]+	Azelaic acid	Organic acids and derivatives	1788800	1814000	962910	582730	796340	351100	713620	684690	673990	1014300	995100	908570	C08261	--
pme0253	174.105	86	3.59	173.105	[M+H]+	N-Acetyl-l-leucine	Amino acid and derivatives	969590	895040	763300	950960	1118600	1004600	681520	691970	728890	857170	841540	800760	C02710	--
pme0256	151.033	151	1.19	152.033	[M-H]-	Xanthine	Nucleotide and derivates	99827	141200	112660	105050	135150	91074	68820	108270	114550	70419	87097	100870	C00385	ko00230,ko00232,ko01100,ko01110
pme0258	113.027	70	1.17	112.027	[M+H]+	Uracil	Nucleotide and derivates	64551	54436	74613	63978	36681	34780	77722	50439	27066	56048	38945	72085	C00106	ko00240,ko00410,ko00770,ko01100
pme0263	259.085	127	1.72	258.085	[M+H]+	5-Methyluridine	Nucleotide and derivates	333910	278250	240490	315360	273510	239970	414370	409450	468080	277010	273740	341480	--	--
pme0264	243.09	127	1.98	242.09	[M+H]+	Thymidine	Nucleotide and derivates	24484000	27975000	25959000	27808000	23200000	24754000	18365000	21912000	21400000	23566000	25494000	22527000	C00214	ko00240,ko01100
pme0265	203.121	121	5	202.12	[M+H]+	Sebacate	Organic acids and derivatives	423650	354300	301790	383980	382720	348940	370410	322870	338470	351340	383600	376370	C08277	--
pme0267	131.042	87	2.17	132.042	[M-H]-	2-Methylsuccinic acid	Organic acids and derivatives	37583000	39291000	24012000	19290000	21202000	22224000	25802000	25552000	23921000	24685000	31025000	23955000	--	--
pme0271	115.011	71	1.19	116.011	[M-H]-	Maleic acid	Organic acids and derivatives	31973	45484	35642	50181	47371	31593	14873	43570	17812	25798	29139	29450	C01384	ko00350,ko00650,ko00760
pme0272	149.032	77	2.51	150.032	[M-H]-	Benzoylformic acid	Organic acids and derivatives	349070	319740	365230	214600	242120	216670	221090	291950	262950	299980	283760	257940	C02137	ko00360
pme0274	132.095	69	0.85	131.095	[M+H]+	6-Aminocaproic acid	Organic acids and derivatives	17693000	13910000	13756000	9540900	10913000	14440000	13822000	14876000	16696000	14352000	12269000	13429000	C02378	ko01100
pme0275	115.047	97	1.91	116.047	[M-H]-	4-Oxopentanoate	Organic acids and derivatives	26011	26141	24363	21267	24249	26311	25934	35103	26240	27329	26358	26597	--	--
pme0278	191.095	128	0.72	190.095	[M+H]+	2,6-Diaminooimelic acid	Amino acid and derivatives	390000	403420	406700	414090	364140	378970	305140	423920	301140	376510	415630	312910	C00666	ko00300,ko01100,ko01110,ko01230
pme0281	165.027	121	2.95	166.027	[M-H]-	Terephthalic acid	Organic acids and derivatives	1629500	894610	1315700	1643900	1410800	1737400	1586500	1770500	1658400	1601200	1597700	1477700	C06337	ko01100
pme0282	165.027	77	2.97	166.027	[M-H]-	Phthalic acid	Organic acids and derivatives	74208	82556	71916	66012	64962	58076	114260	116950	102080	95594	82763	77358	C01606	ko01100,ko02010
pme0285	146.085	87	0.83	145.085	[M+H]+	4-Guanidinobutyric acid	Organic acids and derivatives	1604300	1567500	1683400	1728200	1738200	1873300	1903800	1645100	1538000	1545400	1583000	1709900	C01035	ko00330,ko01100
pme0286	131.079	85	3.54	132.079	[M-H]-	2-Hydroxyisocaproic acid	Organic acids and derivatives	85525	62531	70344	79599	74171	70357	50494	50350	39903	60583	69171	71709	--	--
pme0291	160.126	114	3.08	159.126	[M+H]+	Dl-2-Aminooctanoic acid	Organic acids and derivatives	3524400	3144200	3300000	2995000	3367100	3553500	3298400	3241900	3304400	3111900	3186300	3371100	--	--
pme0295	146.074	86	1.59	145.074	[M+H]+	4-Acetamidobutyric acid	Organic acids and derivatives	1667500	1976500	1846200	2071300	1679400	1676300	1483900	1703400	1601600	1974800	1949800	1728200	--	--
pme0300	149.052	103.01	5.37	148.052	[M+H]+	trans-Cinnamate	Phenylpropanoids	43158	34946	36222	45936	44438	46557	40518	39813	39120	43532	46802	42313	C00423	ko00130,ko00360,ko00940,ko01100,ko01110
pme0303	179.042	135	3.26	180.042	[M-H]-	Caffeate	Phenylpropanoids	28272	24054	19762	36611	31908	33710	57337	46886	43760	31786	19793	27822	C01197	ko00940,ko01100,ko01110
pme0306	195.058	117.01	4.02	194.058	[M+H]+	Ferulic acid	Phenylpropanoids	499820	478100	405610	274460	298030	344120	206110	298790	242060	363500	358000	346090	C01494	ko00940,ko01100,ko01110
pme0309	183.037	124	3.11	184.037	[M-H]-	Methyl gallate	Organic acids and derivatives	57842	83170	104910	78561	34297	175430	11163	18777	15408	59030	60416	62713	--	--
pme0324	255.058	153	6.87	254.058	[M+H]+	Chrysin	Flavone	4387.5	4131.6	9	4490.7	4249.8	4524.7	7482.9	5061.3	5529.6	2826	3387.5	4350.3	C10028	ko00941
pme0333	579.164	271	4	578.164	[M+H]+	Apigenin 7-O-neohesperidoside (Rhoifolin)	Flavone	265040	305700	299560	260770	336670	279900	319760	340460	333610	287670	284390	278720	C12627	ko00944
pme0355	255.058	137	4.85	254.058	[M+H]+	Daidzein	Isoflavone	41704	31911	24921	47396	80457	63161	87295	82230	90269	55748	53465	52632	C10208	ko00943,ko01110
pme0359	433.106	271.01	3.93	432.106	[M+H]+	Apigenin 5-O-glucoside	Flavone	2888100	2717100	2153900	5570500	5533000	5981800	4839900	4526800	5127300	4279000	3723900	3728600	--	--
pme0361	435.085	303	4.03	434.085	[M+H]+	Quercetin 3-alpha-L-arabinofuranoside (Avicularin)	Flavonol	21013	24337	28759	142980	64193	188670	105910	144970	111190	117590	98077	85763	--	--
pme0364	301.063	286.01	5.7	300.063	[M+H]+	Chrysoeriol	Flavone	53822	41289	39407	62592	69871	74649	91552	67308	65700	65551	66100	65236	C04293	ko00944
pme0367	577.164	269.01	3.99	578.164	[M-H]-	Apigenin 7-rutinoside (Isorhoifolin)	Flavone	51419	55690	72572	65318	54531	50451	54640	55758	59383	55105	70048	59434	--	--
pme0370	595.159	287	3.87	594.159	[M+H]+	Kaempferol 3-O-rutinoside (Nicotiflorin)	Flavonol	8298200	6734300	6567100	10172000	13633000	14568000	19002000	19107000	20424000	11532000	13682000	13662000	--	--
pme0372	435.121	273	4.18	434.121	[M+H]+	Naringenin 7-O-glucoside (Prunin)	Flavanone	80707	66920	101430	96562	100550	123550	95404	107580	119050	85259	92054	90358	C09099	ko00941
pme0374	431.106	311	3.7	432.106	[M-H]-	Isovitexin	Flavone	9892.8	20948	7762.1	14501	12889	13558	29185	27328	26049	15536	14165	15505	C01714	ko00944
pme0376	271.069	151	5.56	272.068	[M-H]-	Naringenin	Flavanone	71988	68929	63037	109170	124450	125490	131070	80842	77562	93277	90643	98383	C00509	ko00941,ko00943,ko01100,ko01110
pme0379	271.053	153.01	5.57	270.053	[M+H]+	Apigenin	Flavone	142100	100070	117800	198820	274120	182990	242410	197680	180180	196030	183320	189190	C01477	ko00941,ko00943,ko00944,ko01100,ko01110
pme0388	183.058	137	3.38	182.058	[M+H]+	Homovanillic acid	Phenylpropanoids	152180	112990	164340	210030	247490	227100	188390	202620	173780	164630	186820	214290	C05582	ko00350,ko01100
pme0395	153.047	92	4.21	152.047	[M+H]+	2-Methoxybenzoic acid	Organic acids and derivatives	317810	316640	239330	133890	137300	112360	195480	134360	190980	227870	197830	198540	--	--
pme0397	173.053	93	0.86	174.053	[M-H]-	Shikimic acid	Organic acids and derivatives	156910	93961	123270	85447	84954	106200	87998	75932	79017	198260	125140	121700	C00493	ko00400,ko01100,ko01110,ko01230
pme0408	197.053	123	3.37	198.053	[M-H]-	Syringic acid	Phenylpropanoids	378650	414180	477450	443990	509320	498910	479150	575720	554530	465250	478310	487060	C10833	--
pme0413	151.047	136	3.96	152.047	[M-H]-	Vanillin	Organic acids and derivatives	608060	492550	642640	300560	388350	311120	528670	466970	530350	397390	452500	454560	C00755	ko00360,ko01100,ko01110
pme0423	195.058	117	4.02	194.058	[M+H]+	3-Hydroxy-4-methoxycinnamic acid	Phenylpropanoids	485800	546330	431700	348770	304660	350440	253400	256090	243070	349970	352020	351340	--	--
pme0428	237.084	103	5.13	238.084	[M-H]-	3,4,5-Trimethoxycinnamic acid	Phenylpropanoids	12451	9313.2	13261	8479.8	9571.2	8003.6	8345.8	7455.5	7301.6	10768	11107	11595	--	--
pme0435	579.1	427.1	3.04	578.142	[M+H]+	Procyanidin B2	Proanthocyanidins	11179	11854	11522	13512	8735.2	6910.3	11195	13828	12518	6903.5	11289	9582	--	--
pme0442	303	229	2.96	303.24	Protonated	Delphinidin	Anthocyanins	9	6532	3716.3	9363.5	4789.4	6048	9012.6	5702.5	8387.4	7200.4	9369.6	10107	C05908	ko00941,ko00942,ko01110
pme0443	493	331	2.77	493	Protonated	Malvidin 3-O-galactoside	Anthocyanins	3173600	3799200	4625500	7432700	6523900	9111300	4499100	7083500	5624900	6051500	5769000	6352900	--	--
pme0444	493.2	331	2.84	493.2	Protonated	Malvidin 3-O-glucoside (Oenin)	Anthocyanins	6361700	7443500	8681700	15265000	13784000	19020000	7248100	12993000	10302000	11910000	12799000	13054000	C12140	ko00942
pme0463	175	84	1.16	174.1	[M+H]+	L-Theanine	Amino acid and derivatives	1566800	1427800	1506100	1188600	1311100	1568900	1026500	853070	663800	1329200	1276400	1317200	C01047	--
pme0486	117.02	73	1.29	118.027	[M-H]-	Methylmalonic acid	Organic acids and derivatives	31611000	31401000	30913000	33249000	35979000	34547000	33736000	38268000	35040000	32487000	35160000	35439000	C02170	ko00240,ko00280,ko00640
pme0496	122	78	1.15	123	[M-H]-	Nicotinic acid	Vitamins and derivatives	335840	317070	344030	290140	275510	252390	186860	236770	177400	208700	268100	265090	C00253	ko00760,ko00960,ko01100,ko01110
pme0499	181	71	0.77	182.079	[M-H]-	D-Sorbitol	Alcohols	93325	81233	120730	97575	99178	104770	42812	78508	87751	75974	92322	98073	C00794	ko00051,ko00052,ko01100,ko02010
pme0513	151	59	0.78	152.069	[M-H]-	Xylitol	Alcohols	56574	76172	78296	86121	81860	101780	68720	83363	57895	75645	61997	80931	C00379	ko00040,ko01100,ko02010
pme0516	179.157	87	0.74	180.063	[M-H]-	Inositol	Alcohols	404610	336320	349490	316000	271820	358320	236970	195130	237640	246600	290950	270990	C00137	ko00052,ko00053,ko00562,ko01100,ko02010,ko04070
pme0519	341	119	0.79	342.116	[M-H]-	D-(+)-Sucrose	Carbohydrates	4283000	5202100	4317000	3373100	4013900	3546200	2377100	2809400	2195900	3557100	3400300	3077200	--	--
pme0524	505.169	163	0.8	504.169	[M+H]+	D(+)-Melezitose	Carbohydrates	1217.9	1528.7	1143.1	6640.3	7188.1	7201.3	4545.6	6409.7	11702	6061.1	7227.3	6424.6	--	--
pme0534	195.157	74.9	0.8	196.058	[M-H]-	Gluconic acid	Others	3774900	3612000	3623400	3890300	3554900	3516900	2820500	3029100	2887400	3351900	3262800	3185300	C00257	ko00030,ko01100,ko01110,ko01200
pme1002	138.084	103	1.21	137.084	[M+H]+	L-Tyramine	Amino acid and derivatives	193510	254150	255490	551990	379830	492990	394230	409110	348330	213560	239300	315850	C00483	ko00350,ko00950,ko01110
pme1021	177.14	99	0.86	178.048	[M-H]-	D-(+)-Glucono-1,5-lactone	Carbohydrates	15102	8130	17177	18454	10751	13742	18521	13492	7690.3	12120	15193	21415	C00198	ko00030,ko01100,ko01110,ko01200
pme1055	207.1	144	1.89	208.085	[M-H]-	L-Kynurenine	Amino acid and derivatives	279800	223500	206050	223540	243160	206850	438310	353610	477480	283500	268580	300750	C00328	ko00380,ko01100
pme1097	134.1	107	1.16	135.055	[M-H]-	Adenine	Nucleotide and derivates	93408	93699	113540	165320	145700	122420	92941	133110	92774	77734	97056	107940	C00147	ko00230,ko00908,ko01100
pme1109	152	135	1.16	151.049	[M+H]+	Guanine	Nucleotide and derivates	185180	138950	149600	204200	168140	141020	187120	150670	118350	161730	165750	162240	C00242	ko00230,ko01100
pme1119	269.1	137	0.89	268.081	[M+H]+	Inosine	Nucleotide and derivates	446030	512000	615900	314070	299460	76561	638930	273360	517830	329750	358060	215800	C00294	ko00230,ko01100
pme1175	282.092	150	1.48	283.092	[M-H]-	Guanosine	Nucleotide and derivates	4946300	4526500	4156900	3205500	3264300	2521900	3799700	2988000	3426000	3540200	3959000	3714900	C00387	ko00230,ko01100
pme1184	268.097	152	1.63	267.097	[M+H]+	Deoxyguanosine	Nucleotide and derivates	1096100	1089300	1066300	1775900	1634000	1656300	1486200	1531200	1524700	1206500	1242900	1274600	C00330	ko00230,ko01100
pme1194	228	112	1.16	227.091	[M+H]+	Deoxycytidine	Nucleotide and derivates	140350	127490	126210	179320	141960	109890	197940	161920	210540	120530	115340	161040	C00881	ko00240
pme1201	273.084	167	5.49	274.084	[M-H]-	Phloretin	Flavanone	120410	111000	172610	68034	60670	60308	33518	42742	38294	79739	76094	78285	C00774	ko00941,ko01110
pme1210	150	61	1.16	149.051	[M+H]+	L-Methionine	Amino acid and derivatives	4681600	4806000	4593700	3451600	3179200	3460500	3362600	3717800	3478800	3688400	3486700	3583100	C00073	ko00270,ko00966,ko00970,ko01100,ko01110,ko01210,ko01230
pme1228	221.1	204	1.6	220.085	[M+H]+	5-Hydroxy-L-tryptophan	Amino acid and derivatives	761860	670920	740190	536380	640770	491590	596260	623530	731690	645530	671060	654210	C00643	ko00380,ko01100
pme1242	322.4	130	1.24	321.1	[M+H]+	S-(methyl)glutathione	Amino acid and derivatives	171340	165520	119960	269150	309830	165940	142080	245840	162880	186430	213250	183790	C11347	--
pme1261	206.13	76	2.27	205.131	[M+H]+	Pantothenol	Alcohols	44750	58717	54131	14783	10954	16706	4732	6255.8	9615	27256	21407	21682	C05944	ko00770
pme1286	385	250	1.4	384.122	[M+H]+	S-(5'-Adenosy)-L-homocysteine	Amino acid and derivatives	1228000	1130200	1130700	932800	742570	893440	892320	834210	914230	986510	902170	1006600	C00021	ko00270,ko01100,ko01230
pme1296	285.1	153	1.72	284.076	[M+H]+	Xanthosine	Nucleotide and derivates	909150	934540	938420	588800	483620	474340	469900	404260	598230	609080	643630	581450	C01762	ko00230,ko00232,ko01100,ko01110
pme1313	237.1	192	1.97	236.08	[M+H]+	N'-Formylkynurenine	Amino acid and derivatives	2381100	1797400	1688700	1882700	2445700	1536900	4017500	3815100	4925100	2333400	2473100	2588400	C02700	ko00380,ko01100
pme1363	662.11	540.1	1.16	663.109	[M-H]-	Nicotinic acid adenine dinucleotide	Nucleotide and derivates	961810	1236000	1116000	973640	956410	913140	777450	850620	1016400	921480	971120	841360	C00003	ko00190,ko00730,ko00760,ko01100
pme1368	128	82	1.15	129.079	[M-H]-	L-Pipecolic acid	Amino acid and derivatives	497490	447580	576000	562630	600800	582420	339290	611580	432520	376770	485220	523210	C00408	ko00310,ko00960,ko01100,ko01110
pme1376	308	112	1.16	307.057	[M+H]+	2'-Deoxycytidine-5'-monophosphate	Nucleotide and derivates	33670	50521	48314	25254	31086	23899	18409	25784	23447	21463	33083	27033	C00239	ko00240,ko01100
pme1378	282.1	149.6	2.39	281.112	[M+H]+	1-Methyladenosine	Nucleotide and derivates	30393	19549	26982	19326	20731	21041	17531	22023	25135	20483	19072	17112	C02494	--
pme1383	170.1	134.1	1.16	169.074	[M+H]+	Pyridoxine	Vitamins and derivatives	1928000	2114400	1965300	1511400	1556500	1731700	1954800	1864600	1741900	1841300	1803800	2080600	C00314	ko00750,ko01100
pme1398	465.1	303	2.41	465.1	Protonated	Delphinidin 3-O-glucoside (Mirtillin)	Anthocyanins	226230	443520	948420	271010	134890	1213900	53529	52172	58589	348900	320070	297320	C12138	ko00942
pme1399	355.15	178.5	8.32	354.147	[M+H]+	Xanthohumol	Flavanone	7247.1	6326.9	8738.3	6643.2	6827.9	6824.9	5391.8	5785.9	5032.7	8897.3	7282	7108.2	C16417	ko00941
pme1417	161.1	144	2.73	160.1	[M+H]+	L-Tryptamine	Alkaloids	2072300	1841600	2003500	1355700	1263800	1126700	1117200	1308100	1133600	1392300	1429800	1351600	C00398	ko00380,ko00901,ko01100,ko01110
pme1419	164	104	1.78	163	[M+H]+	L-Methionine methyl ester	Amino acid and derivatives	1905900	2125500	2118300	2238600	1883300	2741200	1501900	1838000	1940000	1976000	2109200	2101800	--	--
pme1436	163.047	119	3.84	164.047	[M-H]-	p-Coumaric acid	Phenylpropanoids	549490	525490	521580	369270	370730	391580	430620	427200	385260	446780	438370	467680	C00811	ko00130,ko00350,ko00360,ko00940,ko00950,ko01100,ko01110
pme1453	233	159	4.47	232.121	[M+H]+	Melatonin	Alkaloids	106370	9	9	11818	13325	12102	9	9	9	22683	21445	14786	C01598	ko00380,ko01100
pme1458	229.079	107	4.72	228.079	[M+H]+	Resveratrol	Phenylpropanoids	27699	17360	50195	12897	17643	12561	28039	31814	33104	21753	24135	21244	C03582	ko00945,ko01110
pme1472	169.042	65	3.31	168.042	[M+H]+	Vanillic acid	Phenylpropanoids	125120	91611	86475	62512	52863	84880	61928	62919	117890	77415	67568	79743	C06672	--
pme1474	298	136	2.86	297.09	[M+H]+	5'-Deoxy-5'-(methylthio)adenosine	Nucleotide and derivates	1117600	1160700	1125900	916610	1046600	1077000	936900	1058000	1162700	867310	777560	848260	C00170	ko00270,ko00908,ko01100
pme1510	269.053	251	5.92	270.053	[M-H]-	Baicalein (5,6,7-Trihydroxyflavone)	Flavone	15625	8298.6	13942	10725	7213.9	5305.3	9283.8	6126.9	11037	11489	11907	10092	C10023	--
pme1516	307	139	2.72	306	[M+H]+	Epigallocatechin (EGC)	Polyphenol	30803	19600	21233	28020	17389	25038	27111	30783	22515	18724	27589	24477	C12136	ko00941,ko01110
pme1518	403.132	373	6.99	402.132	[M+H]+	Nobiletin	Flavone	14971	12087	12024	39432	43596	48977	10789	13010	14870	18818	21532	21555	C10112	--
pme1521	303.058	125	4.07	304.058	[M-H]-	Dihydroquercetin (Taxifolin)	Flavonol	91493	89821	32547	22113	28684	12734	15737	36563	22761	46833	37391	47762	C01617	ko00941,ko01100,ko01110
pme1535	305	125	2.35	306.074	[M-H]-	(+)-Gallocatechin (GC)	Polyphenol	12089	13489	10849	8073.2	9765.7	13112	23939	9562.1	11776	13966	15328	16073	C12127	ko00941,ko01110
pme1540	625.169	317	3.74	624.169	[M+H]+	Isorhamnetin 3-O-neohesperidoside	Flavonol	51029	67855	31343	139130	156810	266560	311670	309020	282420	133460	179770	189980	--	--
pme1550	373.121	343	7.47	372.121	[M+H]+	Tangeretin	Flavone	10930	8029	10976	25523	22745	22774	5757.8	7004.6	7839.2	19354	15712	14961	C10190	--
pme1552	465.096	319	3.74	464.096	[M+H]+	Myricetin 3-O-rhamnoside (Myricitrin)	Flavonol	40868	38841	39230	21523	19624	9633	19606	15243	15170	12322	23386	13362	C10108	--
pme1568	285.048	257	4.96	286.048	[M-H]-	Orobol (5,7,3',4'-tetrahydroxyisoflavone)	Isoflavone	5978.9	6762.7	6172.8	13000	21796	10648	28314	10694	8601.3	12109	11856	12857	C10510	--
pme1578	271.053	215	5.6	270.053	[M+H]+	Genistein (4',5,7-Trihydroxyisoflavone)	Isoflavone	88014	60914	66764	104530	141930	95452	125030	109610	99059	112550	99173	106590	C06563	ko00943,ko01110
pme1583	289.063	153	5	288.063	[M+H]+	Eriodictyol	Flavanone	6574.8	6626.3	4092.8	4735.1	12006	6471.9	10386	8531.3	6112.7	9402.9	5412.9	7233	C05631	ko00941,ko01110
pme1587	417.111	255	3.45	416.111	[M+H]+	Daidzein 7-O-glucoside (Daidzin)	Isoflavone	1018200	777050	801330	1176500	1214400	1447800	1518700	1444600	1693200	1109300	1022800	1042300	C10216	ko00943
pme1598	463.132	301	3.99	464.132	[M-H]-	Hesperetin 5-O-glucoside	Flavanone	224720	223020	273100	561770	430480	898900	689470	738780	589410	495430	554770	575290	--	--
pme1606	595.159	287	3.8	594.159	[M+H]+	Kaempferol 3-O-robinobioside (Biorobin)	Flavonol	6807500	7263600	6632600	11751000	12633000	10011000	15272000	16514000	19751000	10873000	13316000	13221000	--	--
pme1622	447.101	285	4.04	448.101	[M-H]-	Kaempferol 3-O-glucoside (Astragalin)	Flavonol	43224	55914	39532	150960	160230	171380	375100	384270	336370	160170	186860	169870	C12249	ko00944,ko01110
pme1637	179.079	146	3.83	180.079	[M-H]-	Coniferyl alcohol	Phenylpropanoids	53567	65490	83793	57771	32804	92524	15732	9	11705	57801	54806	44200	C00590	ko00940,ko00999,ko01100,ko01110
pme1640	371.1	267	11.69	370.105	[M+H]+	sesamolin	Phenylpropanoids	696970	443280	644260	649080	457000	929470	398070	609100	333960	11949000	14544000	27687000	--	--
pme1646	357.142	151	5.33	358.142	[M-H]-	Pinoresinol	Phenylpropanoids	136070	100520	89889	53541	37479	57153	54943	60064	61641	66428	49491	76572	--	--
pme1665	593.16	311	3.29	594.159	[M-H]-	Isovitexin 7-O-glucoside (Saponarin)	Flavonoid	9117.3	7275	5663.1	9464.9	9259	6495	9753.4	8894	12247	9602.5	9731	9303.2	C08064	--
pme1683	477.2	258	2.23	476.168	[M+H]+	D-Pantothenic dcid	Organic acids and derivatives	172190	230530	186070	146140	126190	178450	129660	128640	159960	203520	154470	152770	C12276	--
pme1691	147.12	87.2	0.8	146.118	[M+H]+	Acetylcholine	Alkaloids	27780	42810	38884	45958	37815	34333	58448	45110	49777	49311	55800	65067	C08201	--
pme1692	347	135	1.19	348.047	[M-H]-	Inosine 5'-monophosphate	Nucleotide and derivates	337540	314160	367380	122840	102850	56517	269020	133320	239680	200200	175710	214210	C00130	ko00230,ko01100,ko01110
pme1695	223.069	193	4	224.069	[M-H]-	Sinapic acid	Phenylpropanoids	20601	18317	23036	11406	5505.6	29744	9	9	9	8487.7	15015	14921	C00482	ko00940,ko01100,ko01110
pme1709	138.05	78	3.7	137.048	[M+H]+	Nicotinic Acid Methyl Ester (Methyl Nicotinate)	Vitamins and derivatives	125280	109000	77379	102230	96309	136940	129260	144940	73508	120720	140790	138920	--	--
pme1711	117.1	59	2.03	118.063	[M-H]-	3-Hydroxy-3-methyl butyric acid	Organic acids and derivatives	1052600	1034300	921220	806760	867130	762830	805040	907660	940130	887950	914140	907480	--	--
pme1715	277	259	0.77	276.132	[M+H]+	L-Saccharopine	Amino acid and derivatives	247750	210820	178320	162660	190950	185820	145390	151790	143630	215460	205260	188240	C00449	ko00300,ko00310,ko01100,ko01110,ko01230
pme1724	137.052	91	6.4	136.052	[M+H]+	Methyl benzoate	Organic acids and derivatives	38916	40112	30884	27593	34079	20411	27064	36663	25203	36927	29235	41425	C20645	--
pme1730	117	59	0.86	118.027	[M-H]-	D-Erythronolactone	Organic acids and derivatives	427690	263230	303600	184470	225810	126770	151720	216930	151550	190310	270870	211080	--	--
pme1738	138.07	95	0.69	137.071	[M+H]+	3-Carbamyl-1-methylpyridinium (1-Methylnicotinamide)	Alkaloids	36933	37637	27123	47702	45717	49189	40986	29734	42344	36234	38566	39658	C02918	ko00760,ko01100
pme1786	655.2	331.1	2.52	655.2	Protonated	Malvidin 3,5-diglucoside (Malvin)	Anthocyanins	3193000	2107600	2826900	6853600	6792200	13717000	31129000	33571000	38883000	13671000	16361000	17342000	C08718	--
pme1793	595	270.9	2.42	595	Protonated	Pelargonin	Anthocyanins	12753000	10575000	6884400	10937000	11762000	15347000	18072000	19519000	20102000	12438000	12992000	15421000	C08725	ko00942
pme1806	367	190.9	3.64	368.111	[M-H]-	Chlorogenic acid methyl ester	Organic acids and derivatives	75853	101280	1793	9	9	9	9	9	9	27337	23460	16950	--	--
pme1820	151	106.9	3.18	152.047	[M-H]-	p–Hydroxyphenyl acetic acid	Organic acids and derivatives	63176	56274	36198	26632	36633	17048	28259	23675	22812	35594	39988	28034	C00642	ko00350,ko00360
pme1824	153.1	109	2.5	154.027	[M-H]-	Protocatechuic acid	Polyphenol	14503	21848	20156	19315	22928	18245	34766	20483	24720	15346	19682	21616	C00230	ko00400,ko01100,ko01110
pme1830	117.03	73	1.33	118.027	[M-H]-	Succinic acid	Organic acids and derivatives	28662000	29566000	29960000	29687000	33805000	32126000	30080000	35289000	32558000	29678000	34298000	31508000	C00042	ko00020,ko00190,ko00250,ko00350,ko00360,ko00620,ko00630,ko00640,ko00650,ko00760,ko00920,ko01100,ko01110,ko01200
pme1841	103	86	0.59	102.116	[M+H]+	1,5-Diaminopentane	Phenolamides	45233	50021	31429	47087	57137	57328	149510	169400	195580	52786	54512	53156	C01672	ko00310,ko00480,ko00960,ko01100,ko01110
pme1846	179	71	0.76	180.063	[M-H]-	D(+)-Glucose	Carbohydrates	6787500	6455200	7551000	6597300	7046900	6902100	5832800	6410900	6273900	5799000	5919100	6068600	C00031	ko00010,ko00030,ko00052,ko00500,ko00520,ko00901,ko01100,ko01110,ko02010,ko04933
pme1851	130.07	88	0.77	131.07	[M-H]-	Creatine	Organic acids and derivatives	433820	503720	591370	661500	606180	495060	755290	693870	615820	491000	547890	594330	C00300	ko00260,ko00330,ko01100
pme1952	377	243	3.2	376.138	[M+H]+	Riboflavin	Vitamins and derivatives	1822100	2031400	1813300	1579000	1841000	1809500	1556200	1786300	1833100	2000500	1851100	1746700	C00255	ko00740,ko01100,ko01110
pme1977	173.1	111	3.81	174.089	[M-H]-	Suberic acid	Organic acids and derivatives	5604000	5176000	3371400	4000500	4106500	3367400	3250100	3418400	3002200	3997400	3932200	3821700	C08278	--
pme1988	90.048	44	0.74	89.048	[M+H]+	L-Alanine	Amino acid and derivatives	476370	483150	498760	338350	349190	363570	316390	333160	293500	352380	299690	342770	C00041	ko00250,ko00270,ko00430,ko00450,ko00710,ko00970,ko01100,ko01200,ko01230,ko01502,ko02010,ko04122
pme2006	189.1	87	6.31	188.105	[M+H]+	Diethylglutarate	Organic acids and derivatives	8352.1	7936.5	8089.9	9299.3	9458.8	7099.7	9955.6	7221.7	6910.9	9566.7	8267.2	6095.5	--	--
pme2009	149	87	1.22	150.016	[M-H]-	L-(+)-Tartaric acid	Organic acids and derivatives	448650	336770	346330	91249	210990	368400	409690	195280	146860	529350	503520	464780	--	--
pme2019	149	59	0.79	150.053	[M-H]-	DL-Arabinose	Carbohydrates	372200	387260	431040	452710	417860	481080	353690	442990	442970	405980	422380	466030	--	--
pme2024	177	160	1.63	176.095	[M+H]+	serotonin	Alkaloids	102430	100530	102430	97139	75836	104390	35680	52111	38661	87275	82076	74185	C00780	ko00380,ko01100
pme2033	133	71	1.07	134.022	[M-H]-	L(-)-Malic acid	Organic acids and derivatives	996880	950120	1097400	635390	689120	782710	744290	607980	823330	1005200	962860	963400	C00497	ko00650
pme2036	191	85	0.82	192.063	[M-H]-	Quinic acid	Organic acids and derivatives	20681000	25241000	31248000	39553000	35949000	35457000	32939000	40376000	40444000	21017000	30312000	30835000	C00296	ko00400
pme2046	170	96	0.65	169.181	[M+H]+	3-N-Methyl-L-histidine	Amino acid and derivatives	750240	743210	809050	623710	823030	746590	713790	733920	851940	693600	665620	729600	--	--
pme2049	103	57	1.62	104.047	[M-H]-	2-Hydroxybutanoic acid	Organic acids and derivatives	51171	78657	48480	20652	43550	27787	31031	40240	45038	26829	37619	47883	C05984	ko00640
pme2050	191	111	0.82	192.027	[M-H]-	Citric acid	Organic acids and derivatives	8931400	7161300	8865500	13083000	10775000	11101000	11508000	12593000	13297000	9739100	10348000	12131000	C00158	ko00020,ko00250,ko00630,ko01100,ko01110,ko01200,ko01210,ko01230
pme2108	163	104	0.72	162.113	[M+H]+	L-Carnitine	Alkaloids	78985	73912	83245	78792	71023	84897	70708	78851	85974	73074	98804	69925	C00318	--
pme2111	175	87	0.84	176.12	[M-H]-	L-ascorbate	Vitamins and derivatives	85156	73827	62159	114980	79469	91168	128250	104480	102420	51441	78201	124860	C00072	ko00053,ko00480,ko01100,ko01110
pme2122	112.08	95	0.59	111.08	[M+H]+	Histamine	Amino acid and derivatives	797510	836450	628410	1203000	1190500	1267400	2202600	1819500	2229600	1148900	1135900	1115700	C00388	ko00340,ko01100,ko01110
pme2129	131.08	85	3.53	132.079	[M-H]-	(S)-(-)-2-Hydroxyisocaproic acid	Organic acids and derivatives	70903	108060	87870	77088	111930	81623	63551	76415	73041	73367	73518	72237	--	--
pme2155	181	138	2.3	180	[M+H]+	Theobromine	Alkaloids	10463	12026	5922.5	15041	12607	6686	19452	23776	30406	12025	17699	16454	C07480	ko00232,ko01100,ko01110
pme2169	115	71	1.17	116.011	[M-H]-	Fumaric acid	Organic acids and derivatives	691790	804960	676710	741300	661850	390060	484780	739010	235700	579520	562800	471600	C00122	ko00020,ko00190,ko00220,ko00250,ko00350,ko00360,ko00620,ko00650,ko00760,ko01100,ko01110,ko01200
pme2184	515.2	161	7.01	514.22	[M+H]+	Nomilin	Terpene	9429.3	8214.3	9965.6	9623.3	10000	10586	5906.7	12188	6529.8	9939.1	6995.7	11773	C08773	--
pme2237	181.08	101	0.76	182.079	[M-H]-	Dulcitol	Alcohols	56572	45830	58819	38893	52210	66731	52407	50864	32004	41116	51220	53971	C01697	ko00052,ko01100
pme2241	129	85	1.62	130.027	[M-H]-	Citraconic acid	Organic acids and derivatives	388240	409640	372790	422450	291950	307280	172760	305770	229930	224560	286170	293140	C02226	ko00290,ko00660,ko01100,ko01210
pme2253	177.14	59	0.8	178.048	[M-H]-	L-Gulonic-γ-lactone	Others	63525	41812	77425	48209	62890	41621	49501	75789	66650	24406	51099	65792	C01040	ko00053,ko01100
pme2256	151.146	71	0.78	152.069	[M-H]-	D-Arabitol	Alcohols	22490	27341	27282	44621	38961	36541	29049	33855	33756	34794	36776	40691	C01904	ko00040,ko01100
pme2266	245.09	227	3.32	244.088	[M+H]+	Biotin	Vitamins and derivatives	1185100	906940	1062100	1327700	1351600	1397100	1308700	1350500	1286300	1102800	1096400	1121300	C00120	ko00780,ko01100,ko02010
pme2268	138	94.01	0.79	137.048	[M+H]+	Trigonelline	Alkaloids	24303000	20068000	20772000	17540000	19555000	20147000	17774000	16519000	16187000	19979000	16998000	19780000	C01004	ko00760
pme2277	152.04	108	1.38	153.043	[M-H]-	3-Aminosalicylic acid	Organic acids and derivatives	561900	453070	515780	140930	338030	422210	254750	379650	233780	263230	405170	507260	--	--
pme2278	362	211	1.2	363.058	[M-H]-	Guanosine monophosphate	Nucleotide and derivates	240540	255460	242060	173590	190180	120580	249740	246360	216360	234600	216420	191430	--	--
pme2287	423	302	1.27	425.045	[M-2H]-	Thiamine pyrophosphate	Vitamins and derivatives	32260	30097	31120	36744	28236	27854	15682	18663	11134	21484	15878	33042	C00068	ko00010,ko00020,ko00280,ko00620,ko00640,ko00730,ko01100
pme2292	89	72	0.58	88.1	[M+H]+	Putrescine	Phenolamides	6938500	5898900	5798900	8188300	7454100	8073900	8706600	8356100	8389400	5605800	5794500	6129500	C00134	ko00330,ko00480,ko00960,ko01100,ko01110,ko02010
pme2319	301.079	164	5.78	302.079	[M-H]-	Hesperetin	Flavanone	40322	74467	23731	65796	64151	37194	65015	55834	52074	45089	56341	58155	C01709	ko00941
pme2344	231.152	149	6.11	230.152	[M+H]+	Dodecanedioic aicd	Organic acids and derivatives	59490	48153	63129	23971	28424	12140	27009	19597	23788	37393	37393	35445	--	--
pme2362	151	107	2.9	152.047	[M-H]-	Mandelic acid	Organic acids and derivatives	15175	4437.7	10217	10851	7779	7313.7	17146	10341	13968	9912.7	14340	7713.3	C01984	--
pme2366	122.1	105	2.32	121.089	[M+H]+	Phenethylamine	Others	1816600	1968100	1985400	1364100	1301900	1303000	1350900	1826000	1356300	1848900	1704600	1697100	C05332	ko00360
pme2367	109	81	3.32	108.021	[M+H]+	Quinone	Quinones	59740	85300	42608	97911	120460	104050	154780	168300	146440	152720	160580	119480	C00472	--
pme2380	145	101	1.17	146.022	[M-H]-	A-Ketoglutaric acid	Organic acids and derivatives	1687700	1977900	3920800	2257200	2316300	2136800	2455100	2534800	3063200	2172900	2500300	2551100	--	--
pme2430	224.1	136	2.61	223.085	[M+H]+	N-Acetyl-L-tyrosine	Amino acid and derivatives	220850	255740	210320	499300	506150	482820	440760	574800	621610	360250	399820	376700	--	--
pme2433	106	88	0.67	105.079	[M+H]+	Diethanolamine	Others	47816	42644	62826	28793	26403	31657	45559	41631	32348	47935	39996	44332	C06772	ko00564
pme2435	163	59	0.84	164.069	[M-H]-	L-Fucose	Carbohydrates	51890	59877	29722	47155	44229	42782	49330	54514	39869	55098	98429	44754	C01019	ko00051,ko00520,ko01100
pme2457	447.3	285.2	3.79	448.101	[M-H]-	Luteolin 7-O-glucoside (Cynaroside)	Flavone	64559	55426	40685	69661	76646	64771	77058	55663	74900	65165	65146	61948	--	--
pme2527	133	116	0.64	132.16	[M+H]+	L(+)-Ornithine	Amino acid and derivatives	301440	336940	338050	232470	221710	232020	249330	219910	230250	279580	260720	274510	C00077	ko00220,ko00330,ko00472,ko00480,ko00999,ko01100,ko01110,ko01210,ko01230,ko02010
pme2555	346	134	1.17	347.063	[M-H]-	Adenosine 5'-monophosphate	Nucleotide and derivates	5159900	5448700	4603000	2269400	2215700	848240	4259900	2197800	4078300	3128000	3333800	3305700	C00020	ko00230,ko00908,ko01100,ko01110
pme2559	174	88	1.16	175.048	[M-H]-	N-Acetylaspartate	Amino acid and derivatives	98941	135320	220090	184260	215210	203010	284140	373350	368940	181280	201230	231960	C01042	ko00250,ko01100
pme2563	249.3	128	1.14	250.062	[M-H]-	γ-Glu-Cys	Amino acid and derivatives	46438	77059	43552	38980	48996	74311	40155	69824	50254	58163	57135	74762	C00669	ko00480,ko01100
pme2569	219	202	0.85	218.09	[M+H]+	(5-L-Glutamyl)-L-amino acid	Amino acid and derivatives	60752	92794	95955	98546	88988	106380	106570	98228	101330	74104	88619	77750	C03740	ko00480,ko01100
pme2589	159.1	87	1.2	160.037	[M-H]-	Oxoadipic acid	Organic acids and derivatives	5777400	5551100	5738400	4229600	3763700	5092200	4832600	5126900	5080900	4588000	4975900	4932600	C00322	ko00300,ko00310,ko00380,ko01100,ko01210,ko01230
pme2596	184.05	148	1.65	183.053	[M+H]+	4-Pyridoxic acid	Alkaloids	817500	1017000	837780	1106400	1064600	1128900	968770	1284600	1216200	1002000	1081100	1059100	C00847	ko00750,ko01100
pme2598	167.1	123	2.66	168.042	[M-H]-	3,4-Dihydroxybenzeneacetic acid	Organic acids and derivatives	367360	381030	348440	288440	361230	344660	354450	371240	369500	378900	251850	385590	--	--
pme2601	89	59	1.13	90.032	[M-H]-	3-Hydroxypropanoic acid	Organic acids and derivatives	134630	221110	280530	113910	85156	92765	98285	148100	183360	95064	131760	145330	C01013	ko00240,ko00410,ko00640,ko01100,ko01200
pme2617	166	102	0.77	165.046	[M+H]+	Methionine sulfoxide	Amino acid and derivatives	6918200	6909100	7079700	6373600	6387600	7118000	6664600	6522600	5927100	6801700	6574800	6724100	--	--
pme2634	118	72	0.84	117.079	[M+H]+	Dl-Norvaline	Amino acid and derivatives	30733000	32194000	33640000	24823000	25068000	26768000	28100000	28106000	33530000	21639000	22953000	22838000	C01826	--
pme2651	742.1	620.1	1.22	743.075	[M-H]-	NADP	Nucleotide and derivates	215960	174720	229230	195020	181020	164420	156190	198060	241540	175340	156270	196340	C00006	ko00195,ko00480,ko00760,ko01100
pme2661	383	323	5.41	384.339	[M-H]-	Vitamin D3	Vitamins and derivatives	28757	20727	29484	21134	19923	26923	11823	15062	16082	23938	26678	24026	C05443	ko00100,ko01100
pme2670	121.04	92	3.68	122.037	[M-H]-	4-Hydroxybenzaldehyde	Organic acids and derivatives	1666100	1630400	1659800	1568200	1612200	1250700	1966000	1937600	1875300	1651900	1773300	1746900	C00633	ko01100
pme2693	131	114	0.75	130.111	[M+H]+	N-Acetylputrescine	Phenolamides	153080	221320	182630	257290	239910	335740	274830	292720	323950	217100	219880	240300	C02714	ko00330,ko01100
pme2698	313.4	166	3.52	312.147	[M+H]+	Phe-Phe	Amino acid and derivatives	64753	83033	56980	62993	64593	60727	89937	84193	104660	80891	74921	67396	--	--
pme2709	117.063	71	2.35	118.063	[M-H]-	2-Hydroxy-2-methyl butyric acid	Organic acids and derivatives	34072	40827	22004	19644	24320	19603	16150	11503	15800	24945	26801	24039	--	--
pme2720	144.1	126	4.48	145.053	[M-H]-	Indole-3-carboxaldehyde	Indole derivatives	95597	75961	81811	47327	56215	36885	62553	60890	60303	59651	56052	60051	C08493	--
pme2735	399.2	250	0.7	398.137	[M+H]+	S-(5'-Adenosyl)-L-methionine	Amino acid and derivatives	6024200	7098500	8674400	4118300	4865700	5172700	3627600	4894900	4578900	5241100	6354000	5642800	C00019	ko00261,ko00270,ko00330,ko00908,ko01100,ko01110,ko01230,ko04122
pme2746	784.2	437	2.83	785.157	[M-H]-	Flavin adenine dinucleotide (FAD)	Nucleotide and derivates	3214700	3616900	3506000	2699900	2978300	3083000	2323800	2673200	2585600	2846100	3131200	2877400	C00016	ko00740,ko01100,ko01110
pme2755	222	144	0.8	221.09	[M+H]+	N-Acetyl-D-glucosamine	Carbohydrates	320410	285520	333710	299450	353720	288270	370610	302660	264470	303760	404800	301540	C00140	ko00520,ko01100,ko02010
pme2758	162	144	0.81	163.129	[M-H]-	4-Hydroxy-L-glutamic acid	Amino acid and derivatives	78718	73949	91475	98340	76491	79547	112700	120130	121110	72371	80971	91714	C03079	--
pme2776	253.1	137	1.63	252.086	[M+H]+	2'-Deoxyinosine	Nucleotide and derivates	232220	174980	158610	136470	115400	76548	269850	136300	176820	164900	145430	150720	C05512	ko00230,ko01100
pme2786	219	160	3.17	218.106	[M+H]+	N-Acetyl-5-hydroxytryptamine	Alkaloids	2213300	1833000	1959500	1450800	1450200	1615500	1163000	1309900	1539000	1673300	1567200	1640500	C00978	ko00380,ko01100
pme2790	265.1	178	3.89	264.111	[M+H]+	N-γ-Acetyl-N-2-Formyl-5-methoxykynurenamine	Amino acid and derivatives	102290	63128	69620	57369	66365	100060	131520	75834	122960	166930	113630	127260	C05642	ko00380
pme2801	167	150	1.7	166.049	[M+H]+	7-Methylxanthine	Nucleotide and derivates	18005	21968	28337	39426	36218	41699	51961	61998	65097	44267	47279	37154	C16353	ko00232,ko01100,ko01110
pme2827	239	223	6.71	240.245	[M-H]-	Palmitaldehyde	Lipids	621550	1102600	2726400	2233800	1359000	1146000	2203100	1494400	2370300	745950	2055500	2236500	C00517	ko00071
pme2830	140	79	0.75	141.019	[M-H]-	O-Phosphorylethanolamine	Others	172920	172470	181510	121500	116610	114660	148260	133350	165990	136140	135910	137760	--	--
pme2865	156.1	73.3	2.77	157.074	[M-H]-	3-Methylcrotonyl glycine	Amino acid and derivatives	16845	20515	21816	10389	15773	14080	14267	11944	15238	14509	14516	17219	C20828	--
pme2887	168.037	126	0.78	167.037	[M+H]+	Guanidinoethyl sulfonate	Organic acids and derivatives	59853	62101	56810	55743	50157	50485	52721	49206	51985	55320	55725	58741	--	--
pme2890	269	136	0.8	268.055	[M+H]+	L-Homocystine	Amino acid and derivatives	157770	169830	192840	112860	93529	25599	203610	103220	193720	80010	116490	60153	C01817	ko00270
pme2898	321.05	303	3.48	320.053	[M+H]+	Dihydromyricetin	Flavonol	335920	369230	350130	275860	334040	490920	134110	260940	216240	338180	275680	292000	C02906	ko00941,ko01110
pme2903	137.03	93	3.06	138.032	[M-H]-	4-Hydroxybenzoic acid	Organic acids and derivatives	1024200	941130	854130	793160	838410	729710	885410	870860	924320	852580	915770	873440	C00156	ko00130,ko00360,ko00790,ko01100,ko01110
pme2914	161	99	1.4	162.053	[M-H]-	3-Hydroxy-3-methylpentane-1,5-dioic acid	Amino acid and derivatives	3234100	2737200	2496500	3964900	2867100	2697100	4379400	4121000	5325500	2491300	3181800	2921900	C03761	--
pme2923	117	75	1.35	118.027	[M-H]-	Acetoxyacetic acid	Organic acids and derivatives	40375	31557	39388	18129	19317	23386	25935	32761	15109	41298	30968	36486	--	--
pme2963	287.06	259	4.56	288.063	[M-H]-	Aromadedrin (Dihydrokaempferol)	Flavonol	63015	44434	36451	59037	74286	56472	89471	48558	45770	49694	52467	58692	C00974	ko00941,ko01100,ko01110
pme2982	257.1	153	6.98	256.074	[M+H]+	Pinocembrin (Dihydrochrysin)	Flavanone	9568.3	11160	7342.6	5595.2	11045	9504.9	6734.3	8030.7	8614.2	9175.8	11292	12156	C09827	ko00941
pme2988	149.2	107.1	5.71	148.052	[M+H]+	3,4-Dihydrocoumarin	Phenylpropanoids	252930	221650	288130	140400	140100	114870	167480	149490	180300	185360	203900	187570	C02274	--
pme2993	193.1	133	4.09	192.042	[M+H]+	Scopoletin (7-Hydroxy-5-methoxycoumarin)	Phenylpropanoids	85605	250360	171690	306830	299120	401270	353760	424350	439680	216520	308700	334290	C01752	ko00940,ko01110
pme3005	74.05	46.2	1.41	73.053	[M+H]+	N,N-Dimethylformamide	Organic acids and derivatives	5544900	6905000	5268800	19232000	9348300	9905700	14176000	19558000	19626000	9131100	9607700	10209000	C03134	--
pme3007	403	159	0.76	404.161	[M-H]-	Uridine 5’-diphosphate	Nucleotide and derivates	59642	139340	112160	217300	256510	224340	145530	260770	214610	148240	180620	176490	C00015	ko00240,ko00908,ko01100
pme3011	104.06	68.8	0.71	103.063	[M+H]+	γ-aminobutyric acid	Organic acids and derivatives	482190	403190	370830	306720	327520	250880	385280	293330	301570	322780	295160	298010	C00334	ko00250,ko00330,ko00410,ko00650,ko00760,ko01100
pme3017	104	58	0.76	103.063	[M+H]+	2-Aminoisobutyric acid	Amino acid and derivatives	2065500	1947400	1976400	2183700	2081700	2067100	2195100	2138000	2120400	1371100	1501500	1544400	C03665	--
pme3030	164	122	1.52	163.03	[M+H]+	N-Acetylcysteine	Amino acid and derivatives	38921	49702	56894	25657	26872	32070	7616.4	10973	14139	24611	22129	26664	C06809	--
pme3033	104	86	0.68	103.063	[M+H]+	N,N-Dimethylglycine	Amino acid and derivatives	555240	418780	390080	349450	364450	301280	380440	316260	342650	332080	314230	288140	C01026	ko00260,ko01100
pme3034	131.04	69	1.88	132.042	[M-H]-	ethylmalonate	Organic acids and derivatives	1458200	1549000	1314200	1213700	1220800	1431700	1410800	1319600	1394700	1276000	1391000	1322700	--	--
pme3069	556.28	371	10.22	555.284	[M+H]+	Taurocholic acid	Organic acids and derivatives	6665200	6543800	6742800	6676000	6656600	6571200	6716300	6845700	6553600	7582600	7126200	7129600	C05122	ko00430,ko01100
pme3081	169.09	134	0.69	168.09	[M+H]+	4-(Aminomethyl)-5-(hydroxymethyl)-2-methylpyridin-3-ol	Alcohols	83375	115910	112860	208030	170110	139460	168680	211520	177140	147610	151660	149020	C00534	ko00750,ko01100
pme3083	164.04	120	3.81	165.043	[M-H]-	2-(Formylamino)benzoic acid	Organic acids and derivatives	418950	442870	359740	305940	309350	250350	397040	339710	342970	331690	377620	334630	--	--
pme3096	118	74	1.29	119.022	[M-H]-	Aminomalonic acid	Organic acids and derivatives	962190	1107100	1081800	1035900	1140900	1139100	1286700	1223400	1212700	1062500	1222700	1106500	C00872	--
pme3104	150	133	0.76	149.07	[M+H]+	1-Methyladenine	Nucleotide and derivates	170670	146000	158730	200450	229260	237080	231110	236200	293900	180840	248090	229670	C02216	--
pme3125	211	168	3.81	210.089	[M+H]+	Sinapyl alcohol	Phenylpropanoids	107360	114630	78431	39676	54215	51919	40472	52243	42720	74870	57522	63864	C02325	ko00940,ko01100,ko01110
pme3129	463	301	4.13	464.096	[M-H]-	Quercetin 4'-O-glucoside (Spiraeoside)	Flavonol	199300	166950	202640	400180	372470	630470	516140	510190	532900	373920	377090	378870	--	--
pme3134	237	209	7.78	238.063	[M-H]-	3-Hydroxyflavone	Flavonol	49275	45348	64642	39425	37862	31764	37906	36659	36753	42247	41800	46003	C20871	--
pme3143	177	121	4.24	176.047	[M+H]+	6-Hydroxy-4-methylcoumarin	Phenylpropanoids	46272	34017	21292	34965	25697	49369	29586	29329	26637	28110	39627	38201	--	--
pme3154	147.07	59	1.37	148.074	[M-H]-	(Rs)-Mevalonic acid	Organic acids and derivatives	203910	209060	121950	114550	98626	63674	76863	83039	68429	112350	117100	118460	--	--
pme3160	259	97	0.9	260.03	[M-H]-	D-Glucose 6-phosphate	Carbohydrates	4944500	5811600	7037700	8246600	9198500	7534100	6269800	7676100	7295100	5928300	7003200	7182600	C00092	ko00500,ko00562,ko00999,ko01100
pme3163	289	97	0.83	290.04	[M-H]-	D-Sedoheptuiose 7-phosphate	Carbohydrates	831160	811150	663500	798730	508090	816450	902560	922360	1000400	792520	531100	702690	--	--
pme3184	332	136	1.25	331.068	[M+H]+	2'-Deoxyadenosine-5'-monophosphate	Nucleotide and derivates	295750	330430	285220	442660	386120	467710	212960	466150	503800	227910	422420	245930	C00360	ko00230,ko01100
pme3186	169	79	0.91	169.998	[M-H]-	Dl-Glyceraldehyde3-phosphate	Organic acids and derivatives	74817	90766	102120	88790	90917	86457	92190	119210	90363	45939	106660	84483	--	--
pme3188	323	211	1.16	324.036	[M-H]-	Uridine 5'-monophosphate	Nucleotide and derivates	654820	765650	791500	375030	438430	238310	504800	388610	533720	580960	461140	545210	C00105	ko00240,ko01100
pme3193	116	74	1.14	117.043	[M-H]-	N-acetylglycine	Amino acid and derivatives	15308	19242	39516	27504	28791	19626	33331	17567	20364	15072	22260	34675	--	--
pme3207	141.03	59	0.65	142.027	[M-H]-	trans,trans-Muconic acid	Organic acids and derivatives	586280	911680	969510	1118200	860350	838370	1066100	1180200	882740	1105200	824880	840310	--	--
pme3208	445	283	3.51	446.121	[M-H]-	Glycitin	Isoflavone	8102.4	8399.9	8216.4	13207	19352	19622	23998	20763	22991	13455	16325	23593	C16195	ko00943
pme3210	433	271	3.93	432.106	[M+H]+	Genistein 7-O-Glucoside (Genistin)	Isoflavone	2238300	2700900	1735800	4273600	4626800	5539800	4228800	4886500	3866100	3314400	3491400	3359300	C09126	ko00943
pme3211	463	301	3.78	464.096	[M-H]-	Quercetin 3-O-glucoside (Isotrifoliin)	Flavonol	320280	334590	335770	718780	555850	1257800	982180	1012900	998770	634410	677250	756830	C05623	ko00944,ko01100,ko01110
pme3217	257	137	6.02	256.074	[M+H]+	Isoliquiritigenin	Flavanone	229460	180580	135040	254080	234000	431640	233030	172620	203740	199770	220280	218720	C08650	ko00941,ko01110
pme3227	579	433	3.59	578.164	[M+H]+	Vitexin 2''-O-beta-L-rhamnoside	Flavone	24072	32405	45796	24624	26276	19792	31058	40406	24820	22550	21938	23509	C12628	ko00944
pme3233	285	270	5.11	284.069	[M+H]+	Calycosin	Isoflavone	529490	431400	378580	984380	900220	1216600	1362900	1191900	1270400	908540	931370	963860	C01562	ko00943,ko01110
pme3237	257	137	4.99	256.074	[M+H]+	Liquiritigenin	Flavanone	214940	170300	153900	217840	259230	259730	228970	232110	235730	204950	202960	207450	C09762	ko00941,ko00943,ko01110
pme3246	341	179	2.73	342.132	[M-H]-	Coniferin	Phenylpropanoids	247570	239860	222430	228630	216880	237010	208980	223210	215240	222410	200070	230500	C00761	ko00940
pme3252	285	270	5	284.069	[M+H]+	Glycitein	Isoflavone	114690	61518	55844	110550	101160	140260	200960	161780	173210	123660	118970	130350	C14536	ko00943,ko01110
pme3261	271	215	4.43	270.053	[M+H]+	6-Hydroxydaidzein	Isoflavone	53716	28146	31290	133090	150820	130150	101950	74640	89100	69352	94523	97617	C14314	ko00943,ko01110
pme3266	271	201	4.48	270.053	[M+H]+	2'-Hydroxydaidzein	Isoflavone	248220	157810	152800	626760	625420	633000	476820	354950	448270	389530	398250	414110	C02495	ko00943,ko01110
pme3267	447	285	3.96	448.101	[M-H]-	Kaempferol 3-O-galactoside (Trifolin)	Flavonol	71114	66502	62097	90236	89530	101740	108200	106840	161460	96334	110000	123060	C12626	ko00944
pme3276	285	217	4.91	286.048	[M-H]-	2'-Hydroxygenistein	Isoflavone	183070	161480	185180	339330	513000	307160	698580	238480	190240	297910	295820	308190	C12134	ko00943
pme3282	273	229	3.4	274.084	[M-H]-	Afzelechin (3,5,7,4'-Tetrahydroxyflavan)	Flavanone	151490	152760	92651	109110	96869	94284	79912	84236	85562	108030	113600	92146	C09320	ko00941,ko01110
pme3300	301	151	4.47	302.043	[M-H]-	Tricetin	Flavone	17046	10196	11829	20557	30210	18910	28317	25659	21681	13148	17268	19875	C10192	ko00941
pme3305	149	131	3.63	150.068	[M-H]-	p-Coumaryl alcohol	Phenylpropanoids	314740	347880	269620	64917	60998	146110	69896	65265	60885	160170	175540	165730	C02646	ko00940,ko01100,ko01110
pme3309	145.06	101	2.65	146.058	[M-H]-	2-Methylglutaric acid	Organic acids and derivatives	624770	705200	621370	581460	806270	693590	575080	483560	631830	662110	707940	748860	--	--
pme3333	153.06	136.1	1.48	152.059	[M+H]+	1,4-dihydro-1-Methyl-4-oxo-3-pyridinecarboxamide	Alkaloids	1318500	1299000	1462300	1557400	1388900	1626000	1375100	1665200	1557200	1457100	1477000	1635100	--	--
pme3337	384	252	2.16	383.108	[M+H]+	N6-Succinyl Adenosine	Nucleotide and derivates	1332800	1552200	1408100	1423100	1182500	1576900	1311100	1402400	1511200	1447500	1441900	1346500	--	--
pme3346	131.08	85	2.56	132.079	[M-H]-	5-hydroxyhexanoic acid	Organic acids and derivatives	200780	196970	182270	133240	135140	109210	115540	123430	106960	144520	137280	150530	--	--
pme3351	144.1	126	0.82	145.074	[M-H]-	Allysine(6-Oxo DL-Norleucine)	Amino acid and derivatives	34693	29727	29675	33788	45585	22299	22128	45687	22988	32157	43231	23415	C04076	ko00300,ko00310,ko00960,ko01100,ko01110,ko01230
pme3367	161	105	6	160.052	[M+H]+	6-MethylCoumarin	Phenylpropanoids	33678	25536	41056	14573	6497.9	13281	14126	12289	14100	23800	28209	23350	--	--
pme3382	160	98	1.18	161.069	[M-H]-	N-Acetylthreonine	Amino acid and derivatives	209280	264290	344030	320480	274530	266360	238050	307460	301730	197810	221380	245280	--	--
pme3387	187	145	0.66	188.127	[M-H]-	H-HomoArg-OH	Amino acid and derivatives	842100	787440	1040200	1275900	1058100	1115600	896410	1149500	1019700	958760	963050	1016300	C01924	--
pme3392	433.1	271	2.75	433.1	Protonated	Pelargonidin 3-O-beta-D-glucoside（Callistephin chloride)	Anthocyanins	67426	32890	25429	42514	63041	59946	101850	130320	87337	81963	56461	44945	--	--
pme3399	445.12	283	5.18	446.121	[M-H]-	Sissotrin	Isoflavone	10828	9277.9	13566	18574	26221	21736	11373	15945	12152	9537.2	13597	15798	C05376	ko00943
pme3404	347	153	5.71	346.069	[M+H]+	Syringetin	Flavonol	30089	29156	33374	25635	23130	21858	26908	25393	24490	33623	30222	27638	C11620	ko00944
pme3422	207.1	192	3.55	208.037	[M-H]-	6-Methoxy-7,8-DihydroxyCoumarin	Phenylpropanoids	13146	10940	12551	8469.8	10749	8832.8	7761.7	4377.3	11636	7963.7	9477.2	11338	C09265	--
pme3428	339.1	177	2.69	340.079	[M-H]-	Esculin (6,7-Dihydroxycoumarin-6-glucoside)	Phenylpropanoids	9	9	9	3908	7253.2	1869.3	9	9	9	7196.8	8802.6	5014.3	C09264	--
pme3442	477.1	301	3.65	478.36	[M-H]-	Quercetin 7-O-β-D-Glucuronide	Flavonol	7493.4	18014	9257.1	13118	14740	21180	20610	16518	27310	10499	20047	19917	--	--
pme3461	301.1	151	5.68	302.279	[M-H]-	Homoeriodictyol	Flavanone	4914.2	3214.1	2636.4	12964	7515.4	16479	8629.8	5439	5717.5	6749.5	6469.5	8592.9	C09756	ko00941
pme3475	273.07	153	5.57	272.069	[M+H]+	Butin	Flavone	71517	70287	62441	120220	119300	116330	135940	84974	81372	88459	89078	94033	C09614	ko00941
pme3478	277.13	146	2.88	278.13	[M-H]-	Pantetheine	Vitamins and derivatives	23998	31529	31012	47665	76439	81938	29208	53623	35202	52005	48415	46853	C00831	ko00332,ko00770
pme3484	479.09	315.5	3.43	480.09	[M-H]-	Myricetin 3-O-galactoside	Flavonol	116650	240250	370520	56166	19615	177350	10055	11655	12139	102940	81617	83372	--	--
pme3502	429.13	267	4.57	430.126	[M-H]-	Formononetin 7-O-glucoside (Ononin)	Isoflavone	63984	65414	49391	36229	32643	28060	43354	37645	45525	37241	45013	49598	C10509	ko00943
pme3509	255.06	136.8	4.66	254.058	[M+H]+	7,4'-Dihydroxyflavone	Flavone	33241	43115	25936	33764	66906	51907	88866	71498	76985	58632	58108	60720	C12123	ko00941,ko00943
pme3514	301	151	5.05	302.043	[M-H]-	Morin	Flavonol	18648	19532	19714	3806.2	7223	6509.1	8464	9781.9	9982	12250	10874	10078	C10105	--
pme3550	217	201.4	6.41	216.042	[M+H]+	Bergapten	Phenylpropanoids	17786	13533	18144	19592	24566	28162	13357	20581	17789	18112	17883	18641	C01557	ko01110
pme3553	187	131	5.85	186.032	[M+H]+	Psoralen	Phenylpropanoids	7526.6	10603	11233	18502	19494	17620	19433	25995	21700	13402	8008.2	10543	C09305	ko01110
pme3576	138.05	92.1	4.03	137.048	[M+H]+	Anthranilic acid	Organic acids and derivatives	1184600	1623400	1416300	2437400	1879600	1873600	1468600	2265200	1544600	1854300	1871000	1957000	C00108	ko00380,ko00400,ko00999,ko01058,ko01100,ko01110,ko01230
pme3609	287	213	3.37	287.24	Protonated	Cyanidin	Anthocyanins	27842	25994	36700	30596	33998	60540	37436	68517	58878	41985	30862	39084	C05905	ko00941,ko00942,ko01110
pme3705	193.141	73	0.79	194.043	[M-H]-	D-glucoronic acid	Others	16017	34689	28152	25726	23436	24671	15928	28838	27763	34515	21832	22291	C00191	ko00040,ko00053,ko00520,ko00562,ko01100
pme3732	244.086	112	0.81	243.086	[M+H]+	Cytidine	Nucleotide and derivates	946670	966240	722260	551820	571760	273200	871340	676020	611150	603380	671680	489240	C00475	ko00240,ko01100
pme3882	227.1	184	1.47	228.075	[M-H]-	2'-Deoxyuridine	Nucleotide and derivates	400630	425150	400030	415460	432460	345150	297300	304970	298570	364370	417950	358960	C00526	ko00240
pme3961	252	136	1.85	251.102	[M+H]+	Deoxyadenosine	Nucleotide and derivates	3448400	2556500	2362300	2009100	1698200	1116500	3465300	1831400	2637300	2214700	2242400	2178000	C00559	ko00230,ko01100
pme3965	310	178	2.29	311.123	[M-H]-	2-(dimethylamino)guanosine	Nucleotide and derivates	58231	64478	56990	79784	81714	83150	70047	62355	70867	57465	66935	66242	--	--
pme3970	243	153	1.16	244.07	[M-H]-	β-Pseudouridine	Nucleotide and derivates	131760	163940	101980	115380	80147	128060	100790	120030	117810	96865	106240	110270	C02067	ko00240
pme3983	269.08	137	1.44	268.081	[M+H]+	Hypoxanthine-9-β-D-arabinofuranoside	Nucleotide and derivates	5414300	5403500	5597000	1676300	1431900	1191600	2165500	1340500	1897500	2727200	2265500	2497100	--	--
pmf0011	593.2	473	3.08	594.159	[M-H]-	Apigenin 6,8-C-diglucoside	Flavone	7095.7	7580.5	6491.7	5947.4	6625.4	5479.2	7344.7	5742.5	11746	7438.1	10048	4355.5	--	--
pmf0014	355.1	193	2.96	354.309	[M+H]+	Scopolin	Phenylpropanoids	147510	164790	133500	229990	243140	214820	250530	271860	289140	228790	216720	228660	C01527	ko00940,ko01110
pmf0016	150.1	61	0.84	149.051	[M+H]+	DL-Methionine	Amino acid and derivatives	6882600	6632800	7074800	5422100	5369400	6212000	5053300	5585400	6936200	6514600	6344800	7120800	--	--
pmf0018	102.05	56	0.75	101.048	[M+H]+	1-Aminocyclopropanecarboxylic acid	Amino acid and derivatives	57036	43455	50761	7993.7	22244	10776	64150	38407	62570	32685	36449	38599	--	--
pmf0027	449.1	286.8	2.56	448.101	[M]+	Cyanidin 3-O-galactoside	Anthocyanins	100230	108430	96065	205780	243700	185670	335670	225300	197340	205170	175150	256200	C08647	--
pmf0032	341.1	179	0.73	342.116	[M-H]-	Galactinol	Carbohydrates	8596100	9864400	8700000	8206900	9830100	9306500	5673400	6823500	5750300	8263000	6912000	7870100	--	--
pmf0035	259	97	0.71	260.03	[M-H]-	Glucose-1-phosphate	Carbohydrates	4693700	6191600	6766300	7879800	9038800	6958000	6021500	7133900	6304500	5649100	6502900	6577500	--	--
pmf0057	271.07	151	5.59	272.068	[M-H]-	4,2',4',6'-Tetrahydroxychalcone	Flavone	76861	81599	67841	120860	133910	131100	148030	78446	75031	102490	97579	101790	C06561	ko00941,ko01100,ko01110
pmf0058	271	150.894	5.59	272.068	[M-H]-	4',5,7-Trihydroxyflavanone	Flavanone	84338	81527	76043	128750	147200	144190	150490	89022	85896	111870	108920	104780	C00509	ko00941,ko00943,ko01100,ko01110
pmf0063	785.4	623.2	3.2	786.258	[M-H]-	Echinacoside	Phenylpropanoids	8965.8	8014.8	6594.8	7081	11183	8023.5	25920	17899	23367	11253	13886	14145	C10450	--
pmf0070	415.386	119.197	7.72	414.386	[M+H]+	β-Sitosterol	Sterides	11731000	21840000	12928000	11077000	9848900	12519000	13463000	11218000	21280000	17145000	14863000	14635000	C01753	ko00100,ko01110
pmf0076	413.371	301.1	11.64	412.37	[M+H]+	Stigmasterol	Sterides	207770	223660	150280	199510	164470	211370	267480	137840	121490	26413	13875	13688	C05442	ko00100,ko01110
pmf0079	457.376	375.1	12.19	458.376	[M-H]-	Soyasapogenol B	Sterides	212480	225530	274880	279300	282070	334440	299560	339680	320390	226520	262320	293450	C08980	--
pmf0085	427.386	345	12.19	426.386	[M+H]+	Cycloartenol	Sterides	94420	80768	92563	114490	109590	135140	121060	109580	118530	131040	124550	130370	C01902	ko00100,ko01100,ko01110
pmf0091	427.386	344.995	12.2	426.386	[M+H]+	2,3-Oxidosqualene	Sterides	96151	87302	98924	115740	119600	132880	126260	120210	120400	134120	131000	140540	--	--
pmf0094	179.1	147.1	5.44	178.18	[M+H]+	Methyl p-coumarate	Phenylpropanoids	11672	13568	13247	25017	25725	39843	30169	33214	31801	26450	24353	35121	--	--
pmf0098	177	145	5.43	178.18	[M-H]-	trans-4-Hydroxycinnamic acid Methyl Ester	Phenylpropanoids	14472	13052	16755	31014	27277	40768	36359	37652	39578	25340	29060	29722	--	--
pmf0108	271	242.7	4.26	272.068	[M-H]-	Garbanzol	Flavanone	6419.4	1207.5	6063.9	10545	16852	13856	16521	13488	15157	11585	12902	11763	C09751	ko00941
pmf0109	312.9	253	7.09	314.079	[M-H]-	3-O-Acetylpinobanksin	Flavonoid	688890	555710	744590	524190	421110	321130	591690	455090	617160	395840	491120	579460	--	--
pmf0111	253	224.8	5.95	254.058	[M-H]-	Anhydroglycinol	Flavonoid	9176.4	6952.4	9127	5426.5	7709.5	3407.3	5177.5	4574.2	5583.1	7806.3	5964.8	5772.1	C10200	ko00943,ko01110
pmf0117	266.9	211.1	5.6	268.037	[M-H]-	Coumestrol	Phenylpropanoids	173560	173770	53692	168850	206200	490310	594330	368360	518300	270830	269560	276710	C10205	ko00943,ko01110
pmf0118	565.055	322.9	1.17	610.019	[M-2Na+H]-	Uridine 5'-diphosphoglucose disodium salt	Nucleotide and derivates	8875100	12185000	11464000	15705000	16006000	15859000	15012000	15913000	16080000	11718000	13949000	13931000	--	--
pmf0123	209.1	177.3	5.62	208.074	[M+H]+	Methyl ferulate	Phenylpropanoids	18981	21867	20752	26648	25412	31786	22129	23417	21760	25087	24103	23682	--	--
pmf0127	405.147	243.1	4.96	404.147	[M+H]+	Deoxyrhapontin	Flavonoid	90216	50588	58621	70301	81446	108040	30360	40376	66071	78244	45133	75774	--	--
pmf0136	565.055	322.9	1.14	566.055	[M-H]-	UDP-α-D-glucose	Nucleotide and derivates	9346600	11942000	11139000	16572000	15733000	15928000	14214000	14075000	15834000	11924000	13473000	13226000	C00029	ko00040,ko00052,ko00053,ko00240,ko00500,ko00520,ko00561,ko00908,ko01100
pmf0138	179	59	0.77	180.063	[M-H]-	D-(+)-Mannose	Carbohydrates	13882000	14528000	14896000	12814000	13185000	11857000	11129000	11823000	11608000	11221000	13536000	12200000	C00159	ko00051,ko00052,ko00520,ko01100,ko02010
pmf0139	179	59	0.76	180.063	[M-H]-	D-(+)-Galactose	Carbohydrates	7318500	7798800	7522600	6545500	7042800	6832900	5851800	6025300	6392300	6107900	5938700	6360900	C00124	ko00052,ko01100
pmf0141	121	76.9	4.58	122.073	[M-H]-	2-Phenylethanol	Others	507440	444720	691150	479420	293880	470770	504040	428020	533620	584990	956620	815540	C05853	ko00360
pmf0173	173.2	173.2	6.15	174.28	[M-H]-	1,2-Decanediol	Alcohols	88186	95109	79834	65345	74577	52416	55256	44402	43685	70149	84127	70946	--	--
pmf0174	157.2	157.2	7.69	158.281	[M-H]-	1-Decanol	Alcohols	9296700	7601200	8978000	8454200	6874100	11287000	7492200	8295500	7510700	7050600	8589500	8871200	C01633	--
pmf0175	157.2	157.2	7.69	158.281	[M-H]-	2-Decanol	Alcohols	9487100	7731400	9280000	8869400	6991700	11754000	7660000	8628300	7839800	7543400	8864600	8982700	--	--
pmf0179	623.169	315.1	3.91	624.169	[M-H]-	Narcissoside	Flavonoid	155120	176740	157480	286240	320650	342710	933320	892950	1361000	463450	430700	641840	--	--
pmf0196	166.975	78.7	1.25	205.938	[M]-	Phosphoenolpyruvic acid	Organic acids and derivatives	105130	172380	214240	184500	182760	388720	215540	205270	246240	100570	218710	287690	--	--
pmf0203	463.124	301.1	2.79	498.093	[M-Cl]+	Peonidin 3-O-glucoside chloride	Anthocyanins	47054	37245	34588	31573	54045	43744	24255	34786	21840	40931	37045	37273	--	--
pmf0204	465.096	303	3.79	464.096	[M+H]+	Hyperoside	Flavonoid	818880	1130100	750500	2175000	1483800	3138800	4260100	2634500	3770200	1902700	2166800	3240000	--	--
pmf0208	465.096	303	3.79	464.096	[M+H]+	Isoquercitroside	Flavonoid	610400	712710	684220	1567300	1396700	2654300	1839700	2363800	2058100	1523700	1474100	1512600	--	--
pmf0209	306.199	137	7.44	305.199	[M+H]+	Capsaicin	Alkaloids	13325	10148	19823	14383	12280	14444	7173.6	10671	7621.9	15141	12966	12940	C06866	ko00360,ko01100,ko01110
pmf0211	294.1	137.1	7.35	293.199	[M+H]+	Nordihydrocapsaicin	Alkaloids	128300	102790	93145	55772	69400	53837	51069	49745	51878	78925	93655	84991	C20216	--
pmf0217	259.014	78.9	0.71	304.1	[M-2Na+H]-	D-Glucose-6-phosphate disodium salt	Others	4010100	4731200	5422800	5820200	6165200	5449900	4335400	5925400	5236700	4451100	5230400	5522000	--	--
pmf0218	166.959	78.8	0.84	233.99	[M-3Na+2H]-	Phosphoenolpyruvate trisodium salt	Organic acids and derivatives	153250	242940	216430	259950	286560	394300	239080	398190	310410	251210	290450	264540	--	--
pmf0220	259.022	97	0.81	303.994	[M-2Na+H]-	D-Fructose 6-phosphate-disodium salt	Carbohydrates	5251800	5890900	6187800	7716000	8957500	7223100	5887300	7754700	7006900	5585600	6254900	6991600	--	--
pmf0248	403.4	373.1	6.98	402.35	[M+H]+	delta-Tocopherol	Vitamins and derivatives	4671.8	3687.2	3712.5	16817	12131	21928	3815	3895	5517.7	7513.4	8916.5	8442	C14151	ko00130,ko01100,ko01110
pmf0256	101.104	84.7	1.24	102.104	[M-H]-	3-Methyl-1-pentanol	Alcohols	14878	19912	19547	12473	10907	12796	8461.7	6976.2	10059	13210	12247	18908	--	--
pmf0268	162.048	115.9	4.31	161.048	[M+H]+	Indole-3-carboxylic	Alkaloids	26558	20675	27302	21336	16667	12408	18929	14055	16798	17261	15834	16788	C19837	--
pmf0271	165.047	146.8	3.81	164.047	[M+H]+	(E)-p-coumaric acid	Phenylpropanoids	263660	280220	280260	180790	197840	213920	196870	199380	197260	267880	234430	195010	C00811	ko00130,ko00350,ko00360,ko00940,ko00950,ko01100,ko01110
pmf0275	303.043	121.3	5.23	302.043	[M+H]+	Herbacetin	Flavonoid	6805.5	10629	14380	11316	13144	25004	17499	11850	13392	10895	11703	8660.1	--	--
pmf0279	465.095	229.2	3.74	464.095	[M+H]+	Gossypitrin	Flavonoid	16472	19546	21209	30585	38296	69545	39670	57501	43398	33649	44875	32220	--	--
pmf0281	217	180.9	0.65	194.043	[M+Na]+	D-Galacturonic acid	Organic acids and derivatives	37502	35701	22737	36288	55468	33511	94176	55845	56247	26727	30050	37689	C00333	ko00040,ko00053,ko00520,ko01100,ko02010
pmf0282	341.116	113	0.74	342.116	[M-H]-	Melibiose	Carbohydrates	1640700	1715800	1809300	2305200	2345500	1373200	940560	1046600	1383200	1426700	1638900	1519400	C05402	ko00052,ko02010
pmf0284	177.063	162	4.58	178.063	[M-H]-	4-Hydroxy-3-methoxycinnamaldehyde	Phenylpropanoids	494390	434500	471880	291320	299560	247760	392490	350360	357110	384500	390890	366040	C02666	ko00940,ko01100,ko01110
pmf0286	295.308	195.2	8.91	296.308	[M-H]-	Phytol	Terpene	1687900	1758800	1721400	1510100	1467700	1353700	1234200	1336000	1153900	1598800	1590200	1552300	C01389	--
pmf0287	686.1	339	2.11	687.149	[M-H]-	3'-dephospho-CoA	Nucleotide and derivates	38331	51417	54043	43161	36392	34591	25424	47733	47787	42466	25746	27517	C00882	ko00770,ko01100
pmf0288	334.159	202.2	4.29	335.159	[M-H]-	Riboprine	Nucleotide and derivates	7218.8	17956	12955	32493	23267	16974	10595	14693	13116	11509	18229	16119	C16427	ko00908,ko01110
pmf0292	302.298	109.2	7.39	301.298	[M+H]+	D-erythro-sphinganine	Amino acid and derivatives	11715	15699	2956.3	17029	17551	6448.2	34708	22885	20582	14486	20677	16084	C00836	ko00600,ko01100
pmf0294	271.292	105	12.19	270.292	[M+H]+	1-Octadecanol	Lipids	38177	32092	35696	46628	43633	58656	54260	48300	50270	51540	50254	54038	V01924	--
pmf0295	325.084	163	2.78	324.084	[M+H]+	Skimmin	Phenylpropanoids	50473	42016	52677	46316	26855	43593	22103	36759	31979	24557	28230	46158	--	--
pmf0296	273.235	255.2	7.44	272.235	[M+H]+	16-Hydroxy hexadecanoic acid	Lipids	149250	140390	206660	242470	173990	181750	171720	193540	169570	160570	193600	231610	C18218	ko00073,ko01100
pmf0297	297.324	183.1	9.25	298.324	[M-H]-	1-Eicosanol	Lipids	1843900	1481100	1401400	848000	971840	577630	804920	710720	737070	1233700	1083500	990220	--	--
pmf0301	433.121	269.1	4.22	434.121	[M-H]-	Engeletin	Flavonoid	9878.8	9029.1	8759.5	9876.8	11940	7765	13099	12113	8830.5	5582.4	11072	9023.8	--	--
pmf0311	320.178	91	5.92	319.178	[M+H]+	Coronatine	Alkaloids	20239	40044	62669	939050	1086000	437840	1119000	1245900	778850	457980	573640	605240	C16790	--
pmf0326	167.1	125	4.17	166.063	[M+H]+	Apocynin	Phenylpropanoids	43637	29769	30377	16034	20974	14507	27535	19276	22209	26504	34590	25498	C11380	--
pmf0327	241.1	198	4.37	242.08	[M-H]-	lumichrome	Alkaloids	17843	18971	20105	11107	14838	18169	18156	18488	27515	12901	14922	14361	C01727	ko00740
pmf0332	457.4	439.3	10.97	456.36	[M+H]+	Oleanolic acid	Terpene	93628	72513	150230	90822	97105	74526	221520	122200	159070	125760	141440	142780	C17148	--
pmf0337	162.1	118	4.31	161.048	[M+H]+	Indole-3-carboxylic acid	Alkaloids	30127	27270	31785	17982	14804	11842	21330	16006	14186	19683	19357	26538	C19837	--
pmf0338	385.2	153	3.28	386.194	[M-H]-	Roseoside	Terpene	48436	40119	39180	64107	51968	40726	49004	73277	53293	51534	46203	34765	--	--
pmf0343	679.2	453.4	5.55	678.189	[M+H]+	α-Viniferin	Others	1337.4	2803.6	2868.4	3855.9	3433.3	3361.2	4703.6	3065.5	4895.8	1438.6	3509.3	3130.5	--	--
pmf0345	275.1	107	3.65	274.084	[M+H]+	(-)-Epiafzelechin	Polyphenol	48920	61879	24675	60918	100090	61456	122800	100860	131170	56076	59884	80689	C12128	ko00941,ko01110
pmf0347	215.1	137	6.32	214.099	[M+H]+	Dihydropinosylvin	Others	101040	116910	119540	316460	295020	443090	265350	318850	291050	160950	225860	245020	C10254	--
pmf0348	187.1	97	4.41	188.141	[M-H]-	2,6-Dimethyl-7-octene-2,3,6-triol	Alcohols	6234400	6285100	3604900	1971500	2689300	1027200	2383700	2375600	2172300	3445400	3292300	3093400	--	--
pmf0349	223.1	161	3.88	224.141	[M-H]-	Vomifoliol	Others	42996	26655	41064	29467	31104	28257	32777	34091	28871	24318	35610	33703	C04166	--
pmf0355	336.1	278	4.6	336.123	[M+H]+	Berberine	Alkaloids	675010	1133100	9	9	9	9	9	9	9	273540	220010	203180	C00757	ko00950,ko01110
pmf0361	451.1	71	3.92	450.116	[M+H]+	Astilbin	Flavonoid	16762	11705	10687	22224	20006	26397	21122	21544	20739	21491	23881	21438	C17449	--
pmf0363	301.1	258	6.29	300.063	[M+H]+	Hydroxygenkwanin	Flavonoid	2449.8	1414	954.11	3004.4	3205.3	3046.7	17110	9483.5	10084	8426.2	6643.1	7799.4	--	--
pmf0370	479.2	317	4.49	478.148	[M+H]+	Persicoside	Flavonoid	13204	15448	5870.7	11457	10771	15437	41005	19617	54061	21777	14051	26168	--	--
pmf0374	477.103	314	4.1	478.111	[M-H]-	Isorhamnetin 3-O-glucoside	Flavonoid	6308.8	13001	3222.4	15058	10874	18004	17648	20400	17847	10766	13834	14605	--	--
pmf0377	282.1	236.2	3.69	281.142	[M+H]+	O-Nornuciferine	Alkaloids	29769	27223	31390	15661	9174.7	9777.2	18446	16090	8182.7	16187	29810	14419	--	--
pmf0382	343.082	313	6.74	344.09	[M-H]-	5,7-Dihydroxy-3',4',5'-trimethoxyflavone	Flavonoid	5428.7	8621.6	7253.6	2317.3	4385.5	1652.7	6222.4	5588.2	6718.8	2979.9	5315.6	5732.4	C19807	--
pmf0386	235.17	189	8.73	234.162	[M+H]+	Prehelminthosporolactone	Others	24403	17633	18129	18047	24153	9146.2	20915	22295	23192	24245	21934	23422	--	--
pmf0391	245.118	151	6.17	244.11	[M+H]+	Batatasin III	Others	243040	320020	443720	138440	148190	98582	154490	143380	156820	151780	239710	147250	--	--
pmf0395	283.256	267.1	10.8	282.256	[M+H]+	Oleic acid	Lipids	2067.4	928.92	1675	1381.9	1845.6	2106.2	911.3	1459.3	624.86	16673	19676	34828	C00712	ko00061,ko00073,ko01040
pmf0396	281.24	105.1	12.29	280.24	[M+H]+	Linoleic acid	Lipids	11365	9134.7	9723.8	12169	11484	13083	12626	11128	10098	17811	14540	13885	C01595	ko00591,ko01040,ko01100
pmf0399	309.287	227.3	10.69	310.287	[M-H]-	cis-Gondoic acid	Lipids	669590	577780	574330	501220	542350	784200	651070	608630	628380	1049700	689510	701680	C16526	ko01040
pmf0401	341.334	152.1	10.1	340.334	[M+H]+	Docosanoic acid	Lipids	2591.7	1498.7	2063.9	1294.8	686.19	1888.5	3295.7	2466.3	3471.7	2552.9	2048.5	1705.1	C08281	ko00073,ko01040
pmf0402	367.365	285.4	10.84	368.365	[M-H]-	Lignoceric acid	Lipids	17514	15045	18529	16524	15898	21619	15801	14303	19205	21123	19410	19972	C08320	ko01040
pmf0404	177.092	130.9	7.85	176.084	[M+H]+	Ethyl cinnamate	Phenylpropanoids	18289	14883	18804	11878	9954.8	6498	9743.8	9829.8	8082.6	12773	12128	14138	C06359	--
pmf0413	213.076	153	4.62	212.068	[M+H]+	Propyl gallate	Organic acids and derivatives	202850	164440	165980	94188	103830	57484	139220	119190	108180	142850	135630	143710	C11155	--
pmf0416	193.2	175	9.01	192.151	[M+H]+	α-Ionone	Others	105940	116360	112690	118620	103090	100280	114230	125890	103020	112080	112240	122430	C12286	--
pmf0417	595.166	287	3.8	596.174	[M-H]-	Eriocitrin	Flavonoid	14683	9090.5	11740	18383	17451	19411	38326	31136	41944	25245	21424	25628	C09732	--
pmf0419	285.1	121	2.75	286.105	[M-H]-	Salicin	Organic acids and derivatives	8033.2	12493	9758.9	16335	9385.2	14027	17503	13637	14641	11056	12855	15113	C01451	ko00010
pmf0420	149	74.9	4.36	150.068	[M-H]-	Benzyl acetate	Organic acids and derivatives	5802.8	8518.1	16863	12504	7231.6	13227	19380	5673.4	14057	11140	16514	14154	C15513	--
pmf0423	359.134	197	3.27	358.126	[M+H]+	Sweroside	Terpene	35316	25641	36594	32994	41368	40593	37177	43787	46356	44597	33963	36115	C17071	--
pmf0424	517.1	163.1	3.86	516.127	[M+H]+	Isochlorogenic acid B	Organic acids and derivatives	22686	24802	36984	20108	27882	22801	25502	13686	16287	37922	22240	14604	--	--
pmf0425	149	87	0.8	150.016	[M-H]-	D-tartaric acid	Organic acids and derivatives	712250	882520	806090	1126500	903180	924150	1130300	1119100	1069300	1009900	945430	915670	C02107	--
pmf0428	407.1	363.1	5.14	408.142	[M-H]-	Ginkgolide A	Terpene	26720	30049	67557	22575	37861	25702	31337	38761	37731	34339	41179	38882	C07601	ko01110
pmf0432	959.5	635.4	4.67	958.514	[M+H]+	Asiaticoside	Terpene	599760	618680	593130	642840	596140	639250	505880	477730	550170	621580	608710	522330	C15428	--
pmf0433	375.1	195.1	3.05	374.121	[M+H]+	Swertiamarin	Terpene	12801	8558	6325.9	12758	20849	25021	16337	12875	32347	17530	19194	23550	C09800	--
pmf0434	389.1	227.1	3.46	390.153	[M-H]-	Loganin	Terpene	50384	59916	42794	69638	80047	83852	70733	77708	78095	77803	75858	80363	C01433	ko00902,ko01100,ko01110
pmf0436	164.1	110.1	0.66	163.084	[M+H]+	1-Deoxynojirimycin	Alkaloids	5614.3	2377.9	3104.7	2773.6	2511.2	2379	3833.7	4689.6	3568.1	3038.4	4511.4	3763.1	C16843	--
pmf0439	308.2	184.1	7.92	307.215	[M+H]+	Dihydrocapsaicin	Alkaloids	13093	11626	9940.3	7917	6820.3	5806.3	4716	7133.9	5494.3	11371	9552.3	8423.7	C16952	--
pmf0440	163.1	91.1	6.04	162.068	[M+H]+	4-Methoxycinna Maldehyde	Phenylpropanoids	226160	202480	212210	213670	203860	249310	245860	218940	197480	245410	229060	226210	C10475	--
pmf0442	208.1	103	3.81	207.09	[M+H]+	N-Acetyl-L-phenylalanine	Amino acid and derivatives	247770	201460	175660	652880	689800	766150	377580	404520	435940	359000	403650	379680	C03519	ko00360
pmf0443	249.1	185.1	6.97	248.141	[M+H]+	Parthenolide	Others	32119	35047	23766	27825	35609	18355	17815	22521	17139	22311	36533	28735	C07609	--
pmf0448	162.1	73.1	1.41	161.051	[M+H]+	S-Allyl-L-cysteine	Amino acid and derivatives	41529	46270	35954	49419	41846	69347	26481	28825	19306	48067	26599	53471	C16759	--
pmf0449	375.1	169.1	2.71	376.137	[M-H]-	Loganic acid	Terpene	13579	13671	17238	12868	15778	13929	8715.1	7321.3	17350	10922	13611	11134	C01512	ko00902,ko01110
pmf0455	432.348	415	3.32	431.34	[M+H]+	Peimine	Alkaloids	158660	150940	188810	469520	522680	423610	635050	641210	656290	448060	502660	512040	C10830	--
pmf0458	295.2	277	6.97	294.183	[M+H]+	6-Gingerol	Polyphenol	3199500	3474300	5398400	2906700	2657500	1798900	2307200	2485000	2543800	3887800	3621400	2651900	C10462	ko00945,ko01110
pmf0460	351.253	137	9.31	350.246	[M+H]+	10-Gingerol	Phenylpropanoids	4194.5	4100.4	4305.4	2905.4	3123.9	5415.7	2699.3	2833.7	2391.1	8824.8	4230.8	4503.4	C17496	--
pmf0462	302.15	138.1	2.57	301.143	[M+H]+	Febrifugine	Alkaloids	21581	23805	22261	16277	13367	16053	16994	22523	20397	18543	17000	18969	C10677	--
pmf0467	405	140.9	2.8	406.148	[M-H]-	Morroniside	Terpene	9879.1	5728.1	6910.5	6865.9	6156.5	4791.7	4170	7811.4	6563.5	6744.9	7630.6	3537.3	C17000	--
pmf0469	130.05	84	0.81	131.058	[M-H]-	cis-4-Hydroxy-D-proline	Amino acid and derivatives	76180	59724	71881	34454	37651	51986	59520	38053	46640	65587	49229	68623	C03440	ko00330
pmf0472	565.156	271.1	3.97	564.148	[M+H]+	Apiin	Flavonoid	16724	20722	13303	23924	24009	33033	24934	24511	35252	22186	22659	18351	C04858	ko00944
pmf0473	587.249	405.1	6.1	586.241	[M+H]+	Baccatin III	Alkaloids	7280.4	7032.5	7521.9	11158	11821	12116	14607	11167	15295	11178	12895	13450	C11900	ko00904,ko01100,ko01110
pmf0475	327.16	239	7.49	328.168	[M-H]-	Crocetin	Terpene	57627	57840	52510	42605	53236	20560	49046	40614	38616	47215	42878	41362	C08588	ko00999,ko01110
pmf0484	132.102	86	1.33	131.095	[M+H]+	alpha-Aminocaproic acid	Amino acid and derivatives	87144000	78825000	80116000	79900000	75726000	76446000	80022000	78350000	87786000	74867000	83401000	75961000	C01933	--
pmf0485	503.2	179	0.79	504.169	[M-H]-	Panose	Carbohydrates	26247	26125	23880	47865	23371	21941	5162.9	17517	18586	26152	12500	33368	C00713	--
pmf0487	955.4	793.5	5.46	956.498	[M-H]-	Ginsenoside Ro	Terpene	7238.3	4148.1	5981.5	8473.5	8351.5	11436	6102.9	8392.2	6854.5	7765.8	7112.5	7121.6	C17543	--
pmf0504	275.201	109	6.46	274.193	[M+H]+	Nandrolone	Others	53965	54104	52683	55965	56333	40434	59092	67443	43517	47087	58446	54482	C07254	--
pmf0505	473.355	409	9.22	472.355	[M+H]+	Maslinic acid	Terpene	7410.2	10538	2784.7	11278	8825.8	8529.1	13046	9278.6	9723.1	10363	11888	9350.7	--	--
pmf0511	585.423	371	11.33	584.423	[M+H]+	Capsanthin	Terpene	1520800	1613100	1427500	1360000	1461500	1337800	1350200	1335800	1334600	1613900	1477300	1375000	C08584	ko00906
pmf0514	219.175	111.2	9.38	218.167	[M+H]+	alpha-Cyperone	Others	4143.3	5562.5	5285.1	5441.6	5564.7	5144.5	4210	3773.7	5472	6027.1	5144.8	6564.4	C17090	--
pmf0518	231.138	185.3	8.57	230.131	[M+H]+	Dehydrocostus lactone	Others	8585.2	10218	8047.7	9152.8	10938	11349	10258	9395.7	9993.2	9264.2	9265.3	7189.9	C09387	--
pmf0520	283.03	239	6.48	284.032	[M-H]-	Rhein	Quinones	31297	21376	39443	49337	51825	47099	21008	39606	28215	32903	38787	37506	C10401	--
pmf0525	271	147	7.91	270.089	[M+H]+	Imperatorin	Phenylpropanoids	6128.1	6861.2	9223.6	5395.7	5494.1	7438.1	4861.8	6151.7	7718.4	8735	5517	7280.9	C09269	--
pmf0526	271.097	147.2	8.45	270.089	[M+H]+	Isoimperatorin	Phenylpropanoids	27761	28015	28222	23507	30923	29960	17907	38629	22674	30596	29428	27030	C16976	--
pmf0527	245.118	159.2	8.26	244.11	[M+H]+	Osthole	Phenylpropanoids	7849	6573.4	8255.5	7497.3	8219.2	7525.2	6504.1	4677.7	5275.4	6325.2	7875.6	6771.5	C09280	--
pmf0530	223.061	190	4.18	222.053	[M+H]+	Isofraxidin	Phenylpropanoids	10788	12438	12079	6271.1	7880	7008.5	9196.2	9578.2	6097.2	10872	11953	10863	C17480	--
pmf0532	533	371	4.71	534.21	[M-H]-	Phillyroside	Phenylpropanoids	11527	5638	3220.9	7182.2	6019.2	3701.2	39728	4416.6	6709.7	9734.3	12504	9310.4	C17048	--
pmf0534	165.1	123	7.16	164.084	[M+H]+	Hinokitiol	Others	14072	15427	11435	8745.4	11297	16154	12334	11290	23740	13135	17517	13459	C09904	--
pmf0541	287.1	155	4.83	288.1	[M-H]-	Shikonin	Quinones	10771	9016.5	12642	10689	7288.4	12384	12311	7629	13185	17154	11652	9306.5	C17412	ko00130,ko01110
pmf0551	269.082	226	8.53	268.074	[M+H]+	Tectochrysin	Flavonoid	2685.3	4897.7	1292.3	3758	2716	2780.6	4429.7	2995.3	2171.5	3887.5	2882.8	2575.2	C11621	--
pmf0557	327	171	6.12	350.034	[M]-	Acid orange 20	Alkaloids	3849500	3887300	2672600	1519400	1687000	745380	1495000	1450700	1313400	2167600	2209300	2124500	C19371	--
pmf0558	187	131	5.99	186.032	[M+H]+	Angelicin	Phenylpropanoids	4515.2	8536.7	10559	20931	19952	18158	16059	21236	19262	9144.7	7621.2	13026	C09060	ko01110
pmf0559	217.1	116	2.6	218.106	[M-H]-	Abrine	Alkaloids	147830	146680	118430	109940	124370	123860	190210	180310	173700	143120	151650	139160	C02983	--
pmf0565	175	112.9	0.81	176.043	[M-H]-	L-Dencichin	Alkaloids	110710	171760	164670	177160	249770	261800	386990	343250	438650	182090	229270	275260	--	--
pmf0566	213.1	120	4.81	248.08287(212.10620)	[M+H]+	4-phenyldiazenylbenzene-1,3-diamine,hydrochloride	Alkaloids	6791.8	6838.1	10083	12336	14676	12813	11272	15984	18695	12468	12050	14373	--	--
pmf0567	299.1	211	5.69	300.063	[M-H]-	Tectorigenin	Flavonoid	10054	10077	11703	17570	14607	14008	16290	12930	11615	13326	13647	13169	C10534	--
pmf0569	417.1	255	3.8	418.126	[M-H]-	Liquiritin	Flavonoid	476320	622370	539820	486380	470740	720590	590530	455410	506300	584010	517330	512260	C16978	--
pmf0578	191	111	1.27	192.027	[M-H]-	Citric acid monohydrate	Organic acids and derivatives	5399500	5573500	8185700	9685200	8916000	8635700	8619700	8906400	9240700	5233600	7283700	7834800	--	--
pmf0582	325.1	123	7.91	324.136	[M+H]+	Glabridin	Flavonoid	684530	524480	552990	575790	478230	387760	988780	656710	777590	610930	582780	570510	C10421	--
pmf0583	435.1	167	4.33	436.137	[M-H]-	Phloridzin	Flavonoid	7683.3	6049.1	3170.7	25417	12521	7121.4	33544	7671.4	9691.3	9305.7	10231	13987	C01604	ko00941,ko01110
pmf0585	116.1	70	0.8	115.063	[M+H]+	Proline	Amino acid and derivatives	6187700	6050700	5909300	3325700	3466400	4277800	3355500	3382900	3058800	5851200	4477400	4937000	C16435	--
pmf0587	132	88	0.78	133.038	[M-H]-	Aspartic acid	Amino acid and derivatives	12165000	12099000	12329000	10639000	10476000	9772200	9725000	10111000	9742100	10268000	10960000	10295000	C16433	--
pmf0590	148.1	84	0.77	147.053	[M+H]+	Glutamic acid	Amino acid and derivatives	2129800	2197700	2105200	1671900	1244500	1464200	1698300	1588100	2006500	1995100	1823900	1892500	--	--
pmf0591	149.16	102.8	5.38	148.16	[M+H]+	Cinnamic acid	Phenylpropanoids	41047	39292	40227	35151	43293	41359	41798	36508	39498	38495	42860	45713	C10438	--
pmf0593	118.15	55.1	0.84	117.15	[M+H]+	D-(-)-Valine	Amino acid and derivatives	50419000	51807000	53463000	40146000	41956000	44749000	46742000	46458000	53132000	44124000	44998000	47117000	C06417	--
pmf0594	166.19	77	1.89	165.19	[M+H]+	D-(+)-Phenylalanine	Amino acid and derivatives	5797600	6264800	6138700	4993400	5240800	5138600	5474600	5489200	6076400	4479100	4836600	4582700	C02265	ko00360
pmf0596	252.24	69	1.94	251.24	[M+H]+	Cordycepin	Nucleotide and derivates	43822	34010	32451	30822	27566	22104	51685	31117	35086	38066	34012	38195	C08431	--
pmf0598	135.125	99.8	12.49	136.125	[M-H]-	(+)-alpha-Pinene	Terpene	16764	18122	20776	23805	21855	22983	22899	23004	24190	12371	20108	18706	C06306	--
pmf0604	205.188	149	9.67	204.188	[M+H]+	β-Caryophyllene	Terpene	9172500	7706400	9603000	10974000	11230000	13353000	11891000	11489000	11148000	11990000	11095000	10536000	C09629	ko00909,ko01100,ko01110
pmf0605	355.147	102.8	8.45	354.147	[M+H]+	Notopterol	Phenylpropanoids	23632	25684	24593	21180	17711	21545	18932	16704	18656	23866	23320	20510	C17499	--
pmf0606	177.048	133.1	7.18	178.048	[M-H]-	Pectin (Technical Grade)	Others	88835	127450	114770	174610	70196	293760	84650	141430	135170	135290	135890	133450	--	--
pmf0615	641.4	317	2.28	641.4	Protonated	Petunidin 3, 5-diglucoside	Anthocyanins	187390	231260	302780	250180	175070	542080	284900	282520	399480	271750	246510	285670	--	--
pmf0616	697.1	535.1	3	697.1	Protonated	Malvidin 3-acetyl-5-diglucoside	Anthocyanins	81794	154360	126500	116510	146090	74236	142250	124870	110180	120900	141910	119080	--	--
