# Supplementary material for: Molecular mechanisms of flavonoid accumulation in germinating common bean (Phaseolus vulgaris) under salt stress
Source: Front Nutr. 2022 Aug 29;9:928805. doi: 10.3389/fnut.2022.928805 (PMC9465018; doi:10.3389/fnut.2022.928805)
Supplement: Supplementary Table 1 — Detailed information on the different treatments. [file Data_Sheet_2.ZIP › supplyment table/Table S4.xlsx]

## Sheet: Sheet1
Table S4: The detailed information of differentially altered metabolites (DAMs) in the comparison of 3d+S-0h vs 3d+S-24h.
Index	Compounds	Class	D0h-1	D0h-2	D0h-3	D24h-1	D24h-2	D24h-3	VIP	Fold_Change	Log2FC	Type
pma0149	Sinapoyl malate	Organic acids and derivatives	9	9	9	30002	47581	48399	1.32733	4666	12.188	up
pma0214	methylQuercetin O-hexoside	Flavonol	102650	173140	93570	651630	610910	797920	1.29241	5.57846	2.47987	up
pma0249	Selgin 5-O-hexoside	Flavone	72355	25816	32190	179250	286570	266180	1.24009	5.61518	2.48933	up
pma0692	N', N''-di-p-coumaroylspermidine	Phenolamides	12464	7257.7	9981.7	21391	35277	24241	1.21853	2.7239	1.44567	up
pma1108	Apigenin C-glucoside	Flavone	37606	8957	15488	7087.6	4854.2	5038.3	1.05581	0.273647	-1.86961	down
pma6576	Spinacetin	Flavone	9	9	9	12386	23242	21703	1.32646	2123.37	11.0521	up
pma6639	Isorhamnetin O-hexoside	Flavonol	52772	74261	58016	200420	205190	225310	1.3087	3.40948	1.76955	up
pmb0165	LysoPC 16:1	Lipids	1057600	969420	941100	393850	378250	402990	1.32362	0.395904	-1.33678	down
pmb0168	PC 16:1/14:1	Lipids	178720	140050	184400	77396	94663	71107	1.25963	0.483268	-1.0491	down
pmb0242	Sinapoylcholine	Alkaloids	96821	110340	79682	23625	34870	14948	1.24477	0.256039	-1.96556	down
pmb0464	Aspartic acid di-O-glucoside	Amino acid and derivatives	607150	600660	620640	174680	172150	200580	1.32374	0.299385	-1.73993	down
pmb0550	Cyanidin 3-O-glucoside (Kuromanin)	Anthocyanins	96787	61156	79034	159470	157250	207250	1.23269	2.21106	1.14474	up
pmb0569	Syringetin 5-O-hexoside	Flavone	39416	49322	39786	208770	234300	435260	1.28687	6.83398	2.77273	up
pmb0588	Luteolin 3',7-di-O-glucoside	Flavone	101940	106820	97807	186680	238910	238750	1.29635	2.16703	1.11572	up
pmb0595	Isorhamnetin 5-O-hexoside	Flavonol	225190	216860	195400	1404200	1132900	1255200	1.32326	5.94917	2.57269	up
pmb0602	Syringetin 7-O-hexoside	Flavone	45634	37562	28847	191630	214390	352850	1.29037	6.77302	2.7598	up
pmb0628	Eriodictiol C-hexosyl-O-hexoside	Flavone	96172	90644	61347	189240	193950	189260	1.26046	2.30675	1.20586	up
pmb0631	C-hexosyl-luteolin C-pentoside	Flavone	6793	5788.1	4502.5	1609.6	971.61	3216.4	1.13047	0.339367	-1.55908	down
pmb0639	8-C-hexosyl-apigenin O-hexosyl-O-hexoside	Flavone	21734	22331	18105	68526	67916	65560	1.31952	3.24919	1.70008	up
pmb0663	8-C-hexosyl-luteolin O-hexoside	Flavone	10134	6639.1	5423.3	77597	66207	77209	1.31011	9.95716	3.31573	up
pmb0665	Luteolin 8-C-hexosyl-O-hexoside	Flavone	162080	181990	166820	764610	920770	913120	1.32349	5.08622	2.34659	up
pmb0711	Quercetin 7-O-rutinoside	Flavonol	5307300	5946400	5112600	20093000	23055000	23212000	1.32256	4.05467	2.01959	up
pmb0712	Tricin 5-O-hexosyl-O-hexoside	Flavone	38947	36710	64010	916700	837020	758890	1.31787	17.99	4.16912	up
pmb0713	Tricin 7-O-hexosyl-O-hexoside	Flavone	35943	52551	52857	1044300	731550	1167100	1.318	20.8202	4.37991	up
pmb0744	Tricin O-phenylformic acid	Flavone	6678.5	7708.6	9326.9	15742	16265	16603	1.28314	2.04984	1.03551	up
pmb0813	1-Methoxyindole-3-carbaldehyde	Indole derivatives	10779	11643	8163.3	21296	16680	28493	1.19012	2.17323	1.11984	up
pmb0854	LysoPC 18:3	Lipids	16880000	14275000	13829000	8952200	6045500	7046100	1.25084	0.490036	-1.02904	down
pmb0864	LysoPE 14:0	Lipids	46472	47892	39662	22448	17416	23496	1.27563	0.472744	-1.08087	down
pmb0880	LysoPE 18:0 (2n isomer)	Lipids	6127.9	7121.1	4467	1203.4	1729.6	1644.6	1.28396	0.258388	-1.95239	down
pmb0885	4-oxo-9Z,11Z,13E,15E-octadecatetraenoic acid	Lipids	25764	21155	20375	49960	56247	56193	1.30522	2.41329	1.271	up
pmb0964	iP7G	Nucleotide and derivates	50052	42204	48797	1103400	1016800	722480	1.32233	20.1533	4.33294	up
pmb1240	Phellodensin F	Others	54444	53482	51869	132430	97850	117940	1.29351	2.17917	1.12378	up
pmb2406	LysoPC 17:0	Lipids	1305400	990260	990750	475030	274420	402970	1.25423	0.350662	-1.51185	down
pmb2497	4-Hydroxy-3-methoxymandelate	Organic acids and derivatives	72084	64791	68370	25747	23987	23056	1.32351	0.354649	-1.49553	down
pmb2601	7-hydroxycoumarin-beta-rhamnoside	Phenylpropanoids	44133	46943	37136	102790	91987	64307	1.20707	2.02075	1.01489	up
pmb2653	D(+)-Melezitose O-rhamnoside	Carbohydrates	19307	23751	25336	6964.8	10421	9983.9	1.26104	0.400177	-1.32129	down
pmb2654	Anthranilate O-hexosyl-O-hexoside	Organic acids and derivatives	5957400	6402600	6822900	3028800	3286100	3162200	1.31672	0.494039	-1.0173	down
pmb2789	13-HpOTrE(r)	Lipids	1650100	1268100	1152500	595830	461040	455930	1.27961	0.371631	-1.42806	down
pmb2795	4-Methoxycinnamic acid	Phenylpropanoids	13202	19716	17531	36227	38067	41962	1.27327	2.30443	1.20441	up
pmb2804	13-HPODE	Lipids	8801000	9178200	6707000	3832900	4265300	3515800	1.27154	0.470465	-1.08784	down
pmb2835	Syringaldehyde	Phenylpropanoids	26309	27884	23500	75798	73854	94585	1.31073	3.14362	1.65243	up
pmb2855	L-Glutamine O-hexside	Amino acid and derivatives	107440	118000	67644	19682	47045	27314	1.17689	0.320867	-1.63995	down
pmb2857	L-Glutamic acid O-glucoside	Amino acid and derivatives	112750	105310	94168	20275	30749	29516	1.3002	0.257953	-1.95482	down
pmb2928	Gallic acid O-Hexoside	Organic acids and derivatives	11706	20756	7185.1	43308	29407	29957	1.11583	2.58965	1.37276	up
pmb2940	1-O-beta-D-Glucopyranosyl sinapate	Phenylpropanoids	129030	178070	150870	52392	79444	52327	1.24778	0.402129	-1.31427	down
pmb2954	Luteolin O-hexosyl-O-hexosyl-O-hexoside	Flavone	4468.7	4869.7	2812.4	9	9	9	1.32619	0.00222208	-8.81388	down
pmb3000	Chrysoeriol O-acetylhexoside	Flavone	43554	40019	36642	15689	27925	15390	1.1691	0.490821	-1.02673	down
pmb3002	Chrysoeriol 7-O-rutinoside	Flavone	64358	71415	46653	215990	221790	178930	1.29256	3.3806	1.75728	up
pmb3007	Chrysoeriol O-glucuronic acid	Flavone	58557	45596	41432	300200	262670	372560	1.31197	6.42532	2.68377	up
pmb3023	Eriodictyol C-hexoside	Flavone	819050	792390	707020	1866000	1523700	2049800	1.2934	2.34617	1.23031	up
pmb3024	Luteolin C-hexoside	Flavone	9	9	9	31056	28282	25387	1.32805	3137.96	11.6156	up
pmb3066	5-O-p-coumaroyl shikimic acid O-hexoside	Organic acids and derivatives	31131	19410	36988	11070	14267	7159.8	1.15852	0.371269	-1.42946	down
pmb3894	Di-O-methylquercetin	Flavonol	4458800	3957500	3638700	1865200	1595900	1527300	1.30499	0.413803	-1.27298	down
pme0006	L-Proline	Amino acid and derivatives	4752800	4431700	5392100	2037600	2290500	2132000	1.31033	0.443183	-1.17403	down
pme0013	L-Glutamic acid	Amino acid and derivatives	18283000	19825000	19586000	9334100	8470200	10604000	1.30336	0.492396	-1.02211	down
pme0038	Cytosine	Nucleotide and derivates	144610	153860	121530	483140	353000	428670	1.29936	3.01145	1.59046	up
pme0109	(-)-3-(3,4-Dihydroxyphenyl)-2-methylalanine	Amino acid and derivatives	235800	348970	223830	127840	90306	156950	1.16251	0.463883	-1.10817	down
pme0186	8-Hydroxyguanosine	Nucleotide and derivates	17142	27733	8608.4	9	9	9	1.32282	0.00050483	-10.9519	down
pme0197	Quercetin 3-O-rutinoside (Rutin)	Flavonol	2779200	3008800	2301300	13326000	14302000	15020000	1.321	5.27215	2.39839	up
pme0231	N-(3-Indolylacetyl)-L-alanine	Amino acid and derivatives	26507	27183	25050	40495	63667	56932	1.23557	2.0459	1.03273	up
pme0249	Azelaic acid	Organic acids and derivatives	1788800	1814000	962910	713620	684690	673990	1.1604	0.453883	-1.13961	down
pme0303	Caffeate	Phenylpropanoids	28272	24054	19762	57337	46886	43760	1.24725	2.05281	1.0376	up
pme0309	Methyl gallate	Organic acids and derivatives	57842	83170	104910	11163	18777	15408	1.28032	0.1844	-2.43909	down
pme0355	Daidzein	Isoflavone	41704	31911	24921	87295	82230	90269	1.26953	2.63654	1.39865	up
pme0361	Quercetin 3-alpha-L-arabinofuranoside (Avicularin)	Flavonol	21013	24337	28759	105910	144970	111190	1.31033	4.88564	2.28855	up
pme0370	Kaempferol 3-O-rutinoside (Nicotiflorin)	Flavonol	8298200	6734300	6567100	19002000	19107000	20424000	1.31208	2.70991	1.43825	up
pme0374	Isovitexin	Flavone	9892.8	20948	7762.1	29185	27328	26049	1.08573	2.13875	1.09677	up
pme0524	D(+)-Melezitose	Carbohydrates	1217.9	1528.7	1143.1	4545.6	6409.7	11702	1.25662	5.82495	2.54225	up
pme1201	Phloretin	Flavanone	120410	111000	172610	33518	42742	38294	1.28951	0.283535	-1.8184	down
pme1261	Pantothenol	Alcohols	44750	58717	54131	4732	6255.8	9615	1.29854	0.13073	-2.93534	down
pme1313	N'-Formylkynurenine	Amino acid and derivatives	2381100	1797400	1688700	4017500	3815100	4925100	1.25825	2.17441	1.12062	up
pme1398	Delphinidin 3-O-glucoside (Mirtillin)	Anthocyanins	226230	443520	948420	53529	52172	58589	1.23579	0.101528	-3.30005	down
pme1521	Dihydroquercetin (Taxifolin)	Flavonol	91493	89821	32547	15737	36563	22761	1.01993	0.35098	-1.51054	down
pme1540	Isorhamnetin 3-O-neohesperidoside	Flavonol	51029	67855	31343	311670	309020	282420	1.28915	6.01164	2.58776	up
pme1552	Myricetin 3-O-rhamnoside (Myricitrin)	Flavonol	40868	38841	39230	19606	15243	15170	1.30346	0.420543	-1.24967	down
pme1598	Hesperetin 5-O-glucoside	Flavanone	224720	223020	273100	689470	738780	589410	1.30682	2.79904	1.48493	up
pme1606	Kaempferol 3-O-robinobioside (Biorobin)	Flavonol	6807500	7263600	6632600	15272000	16514000	19751000	1.3077	2.48927	1.31572	up
pme1622	Kaempferol 3-O-glucoside (Astragalin)	Flavonol	43224	55914	39532	375100	384270	336370	1.32063	7.90178	2.98218	up
pme1695	Sinapic acid	Phenylpropanoids	20601	18317	23036	9	9	9	1.328	0.000435807	-11.164	down
pme1786	Malvidin 3,5-diglucoside (Malvin)	Anthocyanins	3193000	2107600	2826900	31129000	33571000	38883000	1.3202	12.7448	3.67183	up
pme1806	Chlorogenic acid methyl ester	Organic acids and derivatives	75853	101280	1793	9	9	9	1.26198	0.0001509	-12.6941	down
pme1820	p–Hydroxyphenyl acetic acid	Organic acids and derivatives	63176	56274	36198	28259	23675	22812	1.1832	0.480225	-1.05822	down
pme1841	1,5-Diaminopentane	Phenolamides	45233	50021	31429	149510	169400	195580	1.29486	4.06124	2.02192	up
pme2024	serotonin	Alkaloids	102430	100530	102430	35680	52111	38661	1.28574	0.414067	-1.27206	down
pme2122	Histamine	Amino acid and derivatives	797510	836450	628410	2202600	1819500	2229600	1.29777	2.76334	1.46641	up
pme2155	Theobromine	Alkaloids	10463	12026	5922.5	19452	23776	30406	1.18035	2.5917	1.3739	up
pme2287	Thiamine pyrophosphate	Vitamins and derivatives	32260	30097	31120	15682	18663	11134	1.22777	0.486526	-1.03941	down
pme2344	Dodecanedioic aicd	Organic acids and derivatives	59490	48153	63129	27009	19597	23788	1.27948	0.41221	-1.27855	down
pme2367	Quinone	Quinones	59740	85300	42608	154780	168300	146440	1.22102	2.50213	1.32316	up
pme2430	N-Acetyl-L-tyrosine	Amino acid and derivatives	220850	255740	210320	440760	574800	621610	1.28022	2.38338	1.25301	up
pme2559	N-Acetylaspartate	Amino acid and derivatives	98941	135320	220090	284140	373350	368940	1.15148	2.25911	1.17576	up
pme2709	2-Hydroxy-2-methyl butyric acid	Organic acids and derivatives	34072	40827	22004	16150	11503	15800	1.16609	0.448417	-1.15709	down
pme2801	7-Methylxanthine	Nucleotide and derivates	18005	21968	28337	51961	61998	65097	1.27189	2.62123	1.39024	up
pme2993	Scopoletin (7-Hydroxy-5-methoxycoumarin)	Phenylpropanoids	85605	250360	171690	353760	424350	439680	1.10597	2.39885	1.26235	up
pme3005	N,N-Dimethylformamide	Organic acids and derivatives	5544900	6905000	5268800	14176000	19558000	19626000	1.28958	3.01151	1.59049	up
pme3030	N-Acetylcysteine	Amino acid and derivatives	38921	49702	56894	7616.4	10973	14139	1.27858	0.224911	-2.15257	down
pme3125	Sinapyl alcohol	Phenylpropanoids	107360	114630	78431	40472	52243	42720	1.25137	0.450817	-1.14939	down
pme3129	Quercetin 4'-O-glucoside (Spiraeoside)	Flavonol	199300	166950	202640	516140	510190	532900	1.31778	2.74083	1.45461	up
pme3154	(Rs)-Mevalonic acid	Organic acids and derivatives	203910	209060	121950	76863	83039	68429	1.21321	0.426851	-1.2282	down
pme3208	Glycitin	Isoflavone	8102.4	8399.9	8216.4	23998	20763	22991	1.323	2.74092	1.45466	up
pme3211	Quercetin 3-O-glucoside (Isotrifoliin)	Flavonol	320280	334590	335770	982180	1012900	998770	1.32763	3.02214	1.59557	up
pme3233	Calycosin	Isoflavone	529490	431400	378580	1362900	1191900	1270400	1.3021	2.85576	1.51387	up
pme3252	Glycitein	Isoflavone	114690	61518	55844	200960	161780	173210	1.1726	2.30961	1.20765	up
pme3261	6-Hydroxydaidzein	Isoflavone	53716	28146	31290	101950	74640	89100	1.18899	2.34808	1.23148	up
pme3266	2'-Hydroxydaidzein	Isoflavone	248220	157810	152800	476820	354950	448270	1.22033	2.29057	1.19571	up
pme3305	p-Coumaryl alcohol	Phenylpropanoids	314740	347880	269620	69896	65265	60885	1.3206	0.210296	-2.24951	down
pme3367	6-MethylCoumarin	Phenylpropanoids	33678	25536	41056	14126	12289	14100	1.26274	0.404059	-1.30736	down
pme3392	Pelargonidin 3-O-beta-D-glucoside（Callistephin chloride)	Anthocyanins	67426	32890	25429	101850	130320	87337	1.12582	2.54091	1.34535	up
pme3484	Myricetin 3-O-galactoside	Flavonol	116650	240250	370520	10055	11655	12139	1.29355	0.046533	-4.4256	down
pme3509	7,4'-Dihydroxyflavone	Flavone	33241	43115	25936	88866	71498	76985	1.24429	2.32031	1.21432	up
pme3514	Morin	Flavonol	18648	19532	19714	8464	9781.9	9982	1.31281	0.487579	-1.03629	down
pme3553	Psoralen	Phenylpropanoids	7526.6	10603	11233	19433	25995	21700	1.25008	2.28617	1.19293	up
pme3983	Hypoxanthine-9-β-D-arabinofuranoside	Nucleotide and derivates	5414300	5403500	5597000	2165500	1340500	1897500	1.28777	0.329185	-1.60303	down
pmf0027	Cyanidin 3-O-galactoside	Anthocyanins	100230	108430	96065	335670	225300	197340	1.24573	2.48851	1.31528	up
pmf0063	Echinacoside	Phenylpropanoids	8965.8	8014.8	6594.8	25920	17899	23367	1.28069	2.84983	1.51088	up
pmf0094	Methyl p-coumarate	Phenylpropanoids	11672	13568	13247	30169	33214	31801	1.31915	2.47315	1.30635	up
pmf0098	trans-4-Hydroxycinnamic acid Methyl Ester	Phenylpropanoids	14472	13052	16755	36359	37652	39578	1.31131	2.5653	1.35913	up
pmf0108	Garbanzol	Flavanone	6419.4	1207.5	6063.9	16521	13488	15157	1.04992	3.299	1.72203	up
pmf0117	Coumestrol	Phenylpropanoids	173560	173770	53692	594330	368360	518300	1.14387	3.69304	1.88481	up
pmf0179	Narcissoside	Flavonoid	155120	176740	157480	933320	892950	1361000	1.31339	6.51341	2.70341	up
pmf0204	Hyperoside	Flavonoid	818880	1130100	750500	4260100	2634500	3770200	1.27937	3.95069	1.9821	up
pmf0208	Isoquercitroside	Flavonoid	610400	712710	684220	1839700	2363800	2058100	1.31361	3.11937	1.64125	up
pmf0211	Nordihydrocapsaicin	Alkaloids	128300	102790	93145	51069	49745	51878	1.28726	0.47093	-1.08642	down
pmf0256	3-Methyl-1-pentanol	Alcohols	14878	19912	19547	8461.7	6976.2	10059	1.24403	0.469236	-1.09161	down
pmf0279	Gossypitrin	Flavonoid	16472	19546	21209	39670	57501	43398	1.27254	2.45634	1.29651	up
pmf0281	D-Galacturonic acid	Organic acids and derivatives	37502	35701	22737	94176	55845	56247	1.12734	2.14997	1.10432	up
pmf0297	1-Eicosanol	Lipids	1843900	1481100	1401400	804920	710720	737070	1.28963	0.476623	-1.06908	down
pmf0311	Coronatine	Alkaloids	20239	40044	62669	1119000	1245900	778850	1.29899	25.5689	4.67632	up
pmf0345	(-)-Epiafzelechin	Polyphenol	48920	61879	24675	122800	100860	131170	1.1587	2.61917	1.38911	up
pmf0347	Dihydropinosylvin	Others	101040	116910	119540	265350	318850	291050	1.31265	2.59341	1.37485	up
pmf0348	2,6-Dimethyl-7-octene-2,3,6-triol	Alcohols	6234400	6285100	3604900	2383700	2375600	2172300	1.20814	0.429883	-1.21799	down
pmf0363	Hydroxygenkwanin	Flavonoid	2449.8	1414	954.11	17110	9483.5	10084	1.26384	7.61274	2.92842	up
pmf0370	Persicoside	Flavonoid	13204	15448	5870.7	41005	19617	54061	1.08116	3.32196	1.73203	up
pmf0374	Isorhamnetin 3-O-glucoside	Flavonoid	6308.8	13001	3222.4	17648	20400	17847	1.05617	2.48067	1.31073	up
pmf0377	O-Nornuciferine	Alkaloids	29769	27223	31390	18446	16090	8182.7	1.11343	0.483342	-1.04888	down
pmf0391	Batatasin III	Others	243040	320020	443720	154490	143380	156820	1.20547	0.451628	-1.14679	down
pmf0417	Eriocitrin	Flavonoid	14683	9090.5	11740	38326	31136	41944	1.27681	3.137	1.64939	up
pmf0455	Peimine	Alkaloids	158660	150940	188810	635050	641210	656290	1.32163	3.87743	1.9551	up
pmf0557	Acid orange 20	Alkaloids	3849500	3887300	2672600	1495000	1450700	1313400	1.27484	0.409159	-1.28927	down
pmf0558	Angelicin	Phenylpropanoids	4515.2	8536.7	10559	16059	21236	19262	1.15146	2.39538	1.26025	up
pmf0565	L-Dencichin	Alkaloids	110710	171760	164670	386990	343250	438650	1.26501	2.61415	1.38634	up
