# Supplementary material for: Molecular mechanisms of flavonoid accumulation in germinating common bean (Phaseolus vulgaris) under salt stress
Source: Front Nutr. 2022 Aug 29;9:928805. doi: 10.3389/fnut.2022.928805 (PMC9465018; doi:10.3389/fnut.2022.928805)
Supplement: Supplementary Table 1 — Detailed information on the different treatments. [file Data_Sheet_2.ZIP › supplyment table/Table S5.xlsx]

## Sheet: Sheet1
Table S5: The detailed information of differentially altered metabolites (DAMs) in the comparison of 3d+S-0h vs 3d+S-12h.
Index	Compounds	Class	D0h-1	D0h-2	D0h-3	D12h-1	D12h-2	D12h-3	VIP	Fold_Change	Log2FC	Type
pma0149	Sinapoyl malate	Organic acids and derivatives	9	9	9	35399	42943	29191	1.39074	3982.7	11.9595	up
pma0214	methylQuercetin O-hexoside	Flavonol	102650	173140	93570	265180	195680	307980	1.1864	2.08155	1.05766	up
pma0249	Selgin 5-O-hexoside	Flavone	72355	25816	32190	136490	187880	247170	1.25958	4.38429	2.13234	up
pma0692	N', N''-di-p-coumaroylspermidine	Phenolamides	12464	7257.7	9981.7	15453	27791	25911	1.19963	2.32818	1.21921	up
pma6576	Spinacetin	Flavone	9	9	9	5309.5	4742.4	9262.2	1.38822	715.337	9.48248	up
pma6625	E-3,4,5'-Trihydroxy-3'-glucopyranosylstilbene	Others	26949	14067	24617	6383	9761.3	13731	1.11558	0.455187	-1.13547	down
pma6639	Isorhamnetin O-hexoside	Flavonol	52772	74261	58016	128010	156040	165730	1.33935	2.4306	1.28131	up
pma6647	C-hexosyl-chrysoeriol O-hexoside	Flavone	2279900	2872900	6227100	2045600	1383700	1189500	1.07056	0.405874	-1.3009	down
pmb0128	delta-Tridecalactone	Lipids	726010	547180	503590	142480	156860	103640	1.35791	0.226804	-2.14048	down
pmb0165	LysoPC 16:1	Lipids	1057600	969420	941100	430390	447400	367730	1.37402	0.419633	-1.2528	down
pmb0168	PC 16:1/14:1	Lipids	178720	140050	184400	55375	69636	73229	1.34757	0.393982	-1.3438	down
pmb0374	Aminopurine	Others	7423200	5998800	6134700	3166000	2865000	1315200	1.2201	0.375636	-1.41259	down
pmb0449	2-Aminoadipic acid (L-Homoglutamic acid)	Amino acid and derivatives	1288600	1278000	1351500	532490	610330	540090	1.38274	0.429522	-1.2192	down
pmb0464	Aspartic acid di-O-glucoside	Amino acid and derivatives	607150	600660	620640	214680	285250	285900	1.35779	0.429779	-1.21833	down
pmb0514	Adenosine 3'-monophosphate	Nucleotide and derivates	4291300	3418600	3633000	1556500	1447000	709020	1.27137	0.327299	-1.61132	down
pmb0569	Syringetin 5-O-hexoside	Flavone	39416	49322	39786	76140	146030	70162	1.1791	2.27453	1.18557	up
pmb0602	Syringetin 7-O-hexoside	Flavone	45634	37562	28847	47482	85665	92193	1.11872	2.01119	1.00805	up
pmb0605	Apigenin 7-O-glucoside (Cosmosiin)	Flavone	2288000	2258900	2260900	5249100	4511400	6355900	1.35418	2.36734	1.24327	up
pmb0628	Eriodictiol C-hexosyl-O-hexoside	Flavone	96172	90644	61347	142320	202550	167050	1.25666	2.06284	1.04463	up
pmb0631	C-hexosyl-luteolin C-pentoside	Flavone	6793	5788.1	4502.5	1945.7	3525.9	1602.3	1.20641	0.414075	-1.27203	down
pmb0663	8-C-hexosyl-luteolin O-hexoside	Flavone	10134	6639.1	5423.3	37650	46002	46019	1.35779	5.84198	2.54646	up
pmb0665	Luteolin 8-C-hexosyl-O-hexoside	Flavone	162080	181990	166820	556930	485200	683410	1.37068	3.37752	1.75596	up
pmb0711	Quercetin 7-O-rutinoside	Flavonol	5307300	5946400	5112600	15895000	14978000	20444000	1.36798	3.13553	1.64871	up
pmb0712	Tricin 5-O-hexosyl-O-hexoside	Flavone	38947	36710	64010	124730	149240	219530	1.29782	3.5334	1.82106	up
pmb0713	Tricin 7-O-hexosyl-O-hexoside	Flavone	35943	52551	52857	143400	143320	187660	1.34915	3.35604	1.74676	up
pmb0854	LysoPC 18:3	Lipids	16880000	14275000	13829000	5754000	6423400	5159400	1.36853	0.385399	-1.37557	down
pmb0864	LysoPE 14:0	Lipids	46472	47892	39662	20476	21029	18084	1.36733	0.444608	-1.16939	down
pmb0876	LysoPE 16:0	Lipids	5029800	3957700	3860300	2207900	2028400	1514800	1.31379	0.447633	-1.15961	down
pmb0880	LysoPE 18:0 (2n isomer)	Lipids	6127.9	7121.1	4467	1370	1894.7	960.89	1.31972	0.238518	-2.06783	down
pmb0964	iP7G	Nucleotide and derivates	50052	42204	48797	846810	902610	952020	1.38947	19.1519	4.25942	up
pmb2406	LysoPC 17:0	Lipids	1305400	990260	990750	317610	355530	243690	1.35768	0.278976	-1.84179	down
pmb2497	4-Hydroxy-3-methoxymandelate	Organic acids and derivatives	72084	64791	68370	31800	25520	31558	1.36874	0.433034	-1.20745	down
pmb2561	N-Acetylmethionine	Amino acid and derivatives	118590	102480	108780	221330	225790	249440	1.37419	2.11175	1.07844	up
pmb2653	D(+)-Melezitose O-rhamnoside	Carbohydrates	19307	23751	25336	5961.3	8748.6	5019.8	1.33449	0.288471	-1.7935	down
pmb2684	Cyclic AMP	Nucleotide and derivates	383070	273920	311210	185200	182090	63259	1.08112	0.44469	-1.16913	down
pmb2795	4-Methoxycinnamic acid	Phenylpropanoids	13202	19716	17531	28833	27491	47664	1.19322	2.06125	1.04352	up
pmb2855	L-Glutamine O-hexside	Amino acid and derivatives	107440	118000	67644	14868	14696	29065	1.31447	0.200042	-2.32163	down
pmb2857	L-Glutamic acid O-glucoside	Amino acid and derivatives	112750	105310	94168	18298	20682	24763	1.38029	0.204155	-2.29226	down
pmb2954	Luteolin O-hexosyl-O-hexosyl-O-hexoside	Flavone	4468.7	4869.7	2812.4	9	9	9	1.38883	0.00222208	-8.81388	down
pmb3002	Chrysoeriol 7-O-rutinoside	Flavone	64358	71415	46653	117640	134240	183620	1.28126	2.38727	1.25536	up
pmb3024	Luteolin C-hexoside	Flavone	9	9	9	45584	37421	65874	1.39004	5514.04	12.4289	up
pmb3054	O-p-coumaroyl-O-salicyloyl quinic acid	Organic acids and derivatives	92781	92044	60406	25296	34691	59253	1.11493	0.486235	-1.04027	down
pmb3066	5-O-p-coumaroyl shikimic acid O-hexoside	Organic acids and derivatives	31131	19410	36988	21343	12272	9032.3	1.06434	0.487236	-1.03731	down
pmb3894	Di-O-methylquercetin	Flavonol	4458800	3957500	3638700	1873100	1794600	1231900	1.32547	0.406437	-1.2989	down
pmd0023	Adenosine	Nucleotide and derivates	5604700	3883200	4277900	2542400	2365800	941840	1.12719	0.424969	-1.23457	down
pmd0160	LysoPE 16:0 (2n isomer)	Lipids	3646700	2687700	2674300	1630700	1550900	1262700	1.30772	0.493334	-1.01936	down
pme0026	L-(+)-Lysine	Amino acid and derivatives	559080	546120	570250	267690	252100	291440	1.3817	0.484186	-1.04637	down
pme0030	L-(-)-Tyrosine	Amino acid and derivatives	9794600	12408000	9873500	4181500	4802400	4310000	1.36184	0.414449	-1.27073	down
pme0064	Cucurbitacin I	Terpene	15535	12872	9952.7	7116.5	6356.6	2748.3	1.13552	0.422876	-1.24169	down
pme0089	Luteolin	Flavone	87528	61936	73981	125010	227760	129520	1.19585	2.15843	1.10998	up
pme0109	(-)-3-(3,4-Dihydroxyphenyl)-2-methylalanine	Amino acid and derivatives	235800	348970	223830	114420	81999	96806	1.31503	0.362633	-1.46342	down
pme0186	8-Hydroxyguanosine	Nucleotide and derivates	17142	27733	8608.4	9	9	9	1.38495	0.00050483	-10.9519	down
pme0190	N-Glycyl-L-leucine	Amino acid and derivatives	86345	83122	99404	33152	31314	33495	1.38242	0.364342	-1.45663	down
pme0193	L-Glutamine	Amino acid and derivatives	691530	682450	671680	350860	313490	351520	1.38304	0.496598	-1.00985	down
pme0197	Quercetin 3-O-rutinoside (Rutin)	Flavonol	2779200	3008800	2301300	9666700	8963300	13042000	1.36281	3.9153	1.96912	up
pme0199	Quercetin	Flavonol	15053	12338	17695	5620.9	5511.6	7075.9	1.33768	0.403859	-1.30808	down
pme0249	Azelaic acid	Organic acids and derivatives	1788800	1814000	962910	582730	796340	351100	1.16792	0.378949	-1.39993	down
pme0359	Apigenin 5-O-glucoside	Flavone	2888100	2717100	2153900	5570500	5533000	5981800	1.35452	2.20197	1.13879	up
pme0361	Quercetin 3-alpha-L-arabinofuranoside (Avicularin)	Flavonol	21013	24337	28759	142980	64193	188670	1.28113	5.34136	2.41721	up
pme0395	2-Methoxybenzoic acid	Organic acids and derivatives	317810	316640	239330	133890	137300	112360	1.34026	0.438955	-1.18786	down
pme0444	Malvidin 3-O-glucoside (Oenin)	Anthocyanins	6361700	7443500	8681700	15265000	13784000	19020000	1.31568	2.13764	1.09602	up
pme0524	D(+)-Melezitose	Carbohydrates	1217.9	1528.7	1143.1	6640.3	7188.1	7201.3	1.38396	5.40651	2.4347	up
pme1002	L-Tyramine	Amino acid and derivatives	193510	254150	255490	551990	379830	492990	1.28936	2.02632	1.01887	up
pme1119	Inosine	Nucleotide and derivates	446030	512000	615900	314070	299460	76561	1.00475	0.438451	-1.18951	down
pme1201	Phloretin	Flavanone	120410	111000	172610	68034	60670	60308	1.30124	0.467828	-1.09595	down
pme1261	Pantothenol	Alcohols	44750	58717	54131	14783	10954	16706	1.35621	0.269312	-1.89265	down
pme1458	Resveratrol	Phenylpropanoids	27699	17360	50195	12897	17643	12561	1.0289	0.452485	-1.14406	down
pme1518	Nobiletin	Flavone	14971	12087	12024	39432	43596	48977	1.37308	3.37764	1.75602	up
pme1521	Dihydroquercetin (Taxifolin)	Flavonol	91493	89821	32547	22113	28684	12734	1.13025	0.297067	-1.75114	down
pme1540	Isorhamnetin 3-O-neohesperidoside	Flavonol	51029	67855	31343	139130	156810	266560	1.26769	3.74433	1.90471	up
pme1550	Tangeretin	Flavone	10930	8029	10976	25523	22745	22774	1.3464	2.37321	1.24684	up
pme1552	Myricetin 3-O-rhamnoside (Myricitrin)	Flavonol	40868	38841	39230	21523	19624	9633	1.21306	0.426942	-1.22789	down
pme1568	Orobol (5,7,3',4'-tetrahydroxyisoflavone)	Isoflavone	5978.9	6762.7	6172.8	13000	21796	10648	1.23548	2.40261	1.2646	up
pme1598	Hesperetin 5-O-glucoside	Flavanone	224720	223020	273100	561770	430480	898900	1.24856	2.62354	1.39151	up
pme1622	Kaempferol 3-O-glucoside (Astragalin)	Flavonol	43224	55914	39532	150960	160230	171380	1.37163	3.47999	1.79908	up
pme1646	Pinoresinol	Phenylpropanoids	136070	100520	89889	53541	37479	57153	1.26837	0.453852	-1.13971	down
pme1692	Inosine 5'-monophosphate	Nucleotide and derivates	337540	314160	367380	122840	102850	56517	1.30903	0.276923	-1.85244	down
pme1786	Malvidin 3,5-diglucoside (Malvin)	Anthocyanins	3193000	2107600	2826900	6853600	6792200	13717000	1.26554	3.36669	1.75133	up
pme1806	Chlorogenic acid methyl ester	Organic acids and derivatives	75853	101280	1793	9	9	9	1.32065	0.0001509	-12.6941	down
pme2344	Dodecanedioic aicd	Organic acids and derivatives	59490	48153	63129	23971	28424	12140	1.22925	0.377902	-1.40392	down
pme2430	N-Acetyl-L-tyrosine	Amino acid and derivatives	220850	255740	210320	499300	506150	482820	1.37611	2.16662	1.11544	up
pme2555	Adenosine 5'-monophosphate	Nucleotide and derivates	5159900	5448700	4603000	2269400	2215700	848240	1.20354	0.35061	-1.51206	down
pme2601	3-Hydroxypropanoic acid	Organic acids and derivatives	134630	221110	280530	113910	85156	92765	1.17534	0.458659	-1.12451	down
pme2890	L-Homocystine	Amino acid and derivatives	157770	169830	192840	112860	93529	25599	1.00368	0.445754	-1.16568	down
pme3005	N,N-Dimethylformamide	Organic acids and derivatives	5544900	6905000	5268800	19232000	9348300	9905700	1.15402	2.17206	1.11906	up
pme3007	Uridine 5’-diphosphate	Nucleotide and derivates	59642	139340	112160	217300	256510	224340	1.19858	2.24383	1.16596	up
pme3125	Sinapyl alcohol	Phenylpropanoids	107360	114630	78431	39676	54215	51919	1.27988	0.485352	-1.0429	down
pme3129	Quercetin 4'-O-glucoside (Spiraeoside)	Flavonol	199300	166950	202640	400180	372470	630470	1.28897	2.46642	1.30242	up
pme3188	Uridine 5'-monophosphate	Nucleotide and derivates	654820	765650	791500	375030	438430	238310	1.24334	0.47549	-1.07251	down
pme3208	Glycitin	Isoflavone	8102.4	8399.9	8216.4	13207	19352	19622	1.31063	2.11099	1.07792	up
pme3210	Genistein 7-O-Glucoside (Genistin)	Isoflavone	2238300	2700900	1735800	4273600	4626800	5539800	1.30098	2.16333	1.11325	up
pme3211	Quercetin 3-O-glucoside (Isotrifoliin)	Flavonol	320280	334590	335770	718780	555850	1257800	1.2181	2.55636	1.35409	up
pme3233	Calycosin	Isoflavone	529490	431400	378580	984380	900220	1216600	1.32517	2.31524	1.21116	up
pme3261	6-Hydroxydaidzein	Isoflavone	53716	28146	31290	133090	150820	130150	1.32709	3.65933	1.87158	up
pme3266	2'-Hydroxydaidzein	Isoflavone	248220	157810	152800	626760	625420	633000	1.3467	3.37344	1.75422	up
pme3276	2'-Hydroxygenistein	Isoflavone	183070	161480	185180	339330	513000	307160	1.27814	2.18883	1.13016	up
pme3305	p-Coumaryl alcohol	Phenylpropanoids	314740	347880	269620	64917	60998	146110	1.27197	0.291797	-1.77696	down
pme3367	6-MethylCoumarin	Phenylpropanoids	33678	25536	41056	14573	6497.9	13281	1.23579	0.342594	-1.54543	down
pme3428	Esculin (6,7-Dihydroxycoumarin-6-glucoside)	Phenylpropanoids	9	9	9	3908	7253.2	1869.3	1.37992	482.611	8.91472	up
pme3461	Homoeriodictyol	Flavanone	4914.2	3214.1	2636.4	12964	7515.4	16479	1.24835	3.4333	1.77959	up
pme3478	Pantetheine	Vitamins and derivatives	23998	31529	31012	47665	76439	81938	1.26894	2.38091	1.25152	up
pme3514	Morin	Flavonol	18648	19532	19714	3806.2	7223	6509.1	1.32344	0.302938	-1.7229	down
pme3983	Hypoxanthine-9-β-D-arabinofuranoside	Nucleotide and derivates	5414300	5403500	5597000	1676300	1431900	1191600	1.37608	0.261947	-1.93266	down
pmf0018	1-Aminocyclopropanecarboxylic acid	Amino acid and derivatives	57036	43455	50761	7993.7	22244	10776	1.26931	0.271161	-1.88278	down
pmf0027	Cyanidin 3-O-galactoside	Anthocyanins	100230	108430	96065	205780	243700	185670	1.35463	2.08434	1.05959	up
pmf0094	Methyl p-coumarate	Phenylpropanoids	11672	13568	13247	25017	25725	39843	1.30143	2.35365	1.2349	up
pmf0098	trans-4-Hydroxycinnamic acid Methyl Ester	Phenylpropanoids	14472	13052	16755	31014	27277	40768	1.31175	2.23716	1.16167	up
pmf0108	Garbanzol	Flavanone	6419.4	1207.5	6063.9	10545	16852	13856	1.05052	3.01319	1.59129	up
pmf0204	Hyperoside	Flavonoid	818880	1130100	750500	2175000	1483800	3138800	1.21567	2.51811	1.33234	up
pmf0208	Isoquercitroside	Flavonoid	610400	712710	684220	1567300	1396700	2654300	1.28715	2.79889	1.48486	up
pmf0248	delta-Tocopherol	Vitamins and derivatives	4671.8	3687.2	3712.5	16817	12131	21928	1.34296	4.21455	2.07538	up
pmf0279	Gossypitrin	Flavonoid	16472	19546	21209	30585	38296	69545	1.18216	2.41889	1.27435	up
pmf0311	Coronatine	Alkaloids	20239	40044	62669	939050	1086000	437840	1.33927	20.0313	4.32419	up
pmf0326	Apocynin	Phenylpropanoids	43637	29769	30377	16034	20974	14507	1.25836	0.496372	-1.01051	down
pmf0347	Dihydropinosylvin	Others	101040	116910	119540	316460	295020	443090	1.35236	3.12474	1.64374	up
pmf0348	2,6-Dimethyl-7-octene-2,3,6-triol	Alcohols	6234400	6285100	3604900	1971500	2689300	1027200	1.17916	0.352757	-1.50325	down
pmf0377	O-Nornuciferine	Alkaloids	29769	27223	31390	15661	9174.7	9777.2	1.30951	0.391628	-1.35244	down
pmf0382	5,7-Dihydroxy-3',4',5'-trimethoxyflavone	Flavonoid	5428.7	8621.6	7253.6	2317.3	4385.5	1652.7	1.17263	0.392205	-1.35032	down
pmf0391	Batatasin III	Others	243040	320020	443720	138440	148190	98582	1.26452	0.382618	-1.38602	down
pmf0413	Propyl gallate	Organic acids and derivatives	202850	164440	165980	94188	103830	57484	1.23838	0.479123	-1.06153	down
pmf0433	Swertiamarin	Terpene	12801	8558	6325.9	12758	20849	25021	1.10454	2.11769	1.08249	up
pmf0442	N-Acetyl-L-phenylalanine	Amino acid and derivatives	247770	201460	175660	652880	689800	766150	1.36796	3.37472	1.75477	up
pmf0455	Peimine	Alkaloids	158660	150940	188810	469520	522680	423610	1.37036	2.84065	1.50622	up
pmf0557	Acid orange 20	Alkaloids	3849500	3887300	2672600	1519400	1687000	745380	1.21142	0.379636	-1.39731	down
pmf0558	Angelicin	Phenylpropanoids	4515.2	8536.7	10559	20931	19952	18158	1.23252	2.50058	1.32226	up
