# Supplementary material for: Molecular mechanisms of flavonoid accumulation in germinating common bean (Phaseolus vulgaris) under salt stress
Source: Front Nutr. 2022 Aug 29;9:928805. doi: 10.3389/fnut.2022.928805 (PMC9465018; doi:10.3389/fnut.2022.928805)
Supplement: Supplementary Table 1 — Detailed information on the different treatments. [file Data_Sheet_2.ZIP › supplyment table/Table S6.xlsx]

## Sheet: Sheet1
Table S6: The order of each compound expression in the five flavonoid kinds analyzed by metabolomics of differentially altered metabolites (DAMs) in the comparison of 3d+S-0h vs 3d+S-12h or 3d+S-0h vs 3d+S-24h.
Index	Compounds	Class	3d+S-0h vs 3d+S-12h				3d+S-0h vs 3d+S-24h
			VIP	Fold_Change	Log2FC	Type	VIP	Fold_Change	Log2FC	Type
pma0249	Selgin 5-O-hexoside	Flavone	1.25958	4.38429	2.13234	up	1.24009	5.61518	2.48933	up
pma6576	Spinacetin	Flavone	1.38822	715.337	9.48248	up	1.32646	2123.37	11.0521	up
pma6647	C-hexosyl-chrysoeriol O-hexoside	Flavone	1.07056	0.405874	-1.3009	down	0.848328	0.531191	-0.912698	none
pmb0569	Syringetin 5-O-hexoside	Flavone	1.1791	2.27453	1.18557	up	1.28687	6.83398	2.77273	up
pmb0602	Syringetin 7-O-hexoside	Flavone	1.11872	2.01119	1.00805	up	1.29037	6.77302	2.7598	up
pmb0605	Apigenin 7-O-glucoside (Cosmosiin)	Flavone	1.35418	2.36734	1.24327	up	1.30377	1.94561	0.96022	none
pmb0628	Eriodictiol C-hexosyl-O-hexoside	Flavone	1.25666	2.06284	1.04463	up	1.26046	2.30675	1.20586	up
pmb0631	C-hexosyl-luteolin C-pentoside	Flavone	1.20641	0.414075	-1.27203	down	1.13047	0.339367	-1.55908	down
pmb0663	8-C-hexosyl-luteolin O-hexoside	Flavone	1.35779	5.84198	2.54646	up	1.31011	9.95716	3.31573	up
pmb0665	Luteolin 8-C-hexosyl-O-hexoside	Flavone	1.37068	3.37752	1.75596	up	1.32349	5.08622	2.34659	up
pmb0712	Tricin 5-O-hexosyl-O-hexoside	Flavone	1.29782	3.5334	1.82106	up	1.31787	17.99	4.16912	up
pmb0713	Tricin 7-O-hexosyl-O-hexoside	Flavone	1.34915	3.35604	1.74676	up	1.318	20.8202	4.37991	up
pmb2954	Luteolin O-hexosyl-O-hexosyl-O-hexoside	Flavone	1.38883	0.00222208	-8.81388	down	1.32619	0.00222208	-8.81388	down
pmb3002	Chrysoeriol 7-O-rutinoside	Flavone	1.28126	2.38727	1.25536	up	1.29256	3.3806	1.75728	up
pmb3024	Luteolin C-hexoside	Flavone	1.39004	5514.04	12.4289	up	1.32805	3137.96	11.6156	up
pme0089	Luteolin	Flavone	1.19585	2.15843	1.10998	up	0.763276	1.95435	0.96669	none
pme0359	Apigenin 5-O-glucoside	Flavone	1.35452	2.20197	1.13879	up	1.26965	1.868	0.901495	none
pme1518	Nobiletin	Flavone	1.37308	3.37764	1.75602	up	0.0790266	0.989432	-0.0153268	none
pme1550	Tangeretin	Flavone	1.3464	2.37321	1.24684	up	1.06807	0.688211	-0.539077	none
pma1108	Apigenin C-glucoside	Flavone	0.826369	0.429616	-1.21888	none	1.05581	0.273647	-1.86961	down
pmb0588	Luteolin 3',7-di-O-glucoside	Flavone	1.33642	1.79709	0.845667	none	1.29635	2.16703	1.11572	up
pmb0639	8-C-hexosyl-apigenin O-hexosyl-O-hexoside	Flavone	0.935692	1.45959	0.545568	none	1.31952	3.24919	1.70008	up
pmb0744	Tricin O-phenylformic acid	Flavone	1.18322	1.70161	0.766901	none	1.28314	2.04984	1.03551	up
pmb3000	Chrysoeriol O-acetylhexoside	Flavone	0.177983	1.01432	0.020519	none	1.1691	0.490821	-1.02673	down
pmb3007	Chrysoeriol O-glucuronic acid	Flavone	0.536737	1.18608	0.246206	none	1.31197	6.42532	2.68377	up
pmb3023	Eriodictyol C-hexoside	Flavone	1.26774	1.74443	0.802759	none	1.2934	2.34617	1.23031	up
pme0374	Isovitexin	Flavone	0.348567	1.06075	0.0850838	none	1.08573	2.13875	1.09677	up
pme3509	7,4'-Dihydroxyflavone	Flavone	0.854172	1.49158	0.576844	none	1.24429	2.32031	1.21432	up
pme1201	Phloretin	Flavanone	1.30124	0.467828	-1.09595	down	1.28951	0.283535	-1.8184	down
pme1598	Hesperetin 5-O-glucoside	Flavanone	1.24856	2.62354	1.39151	up	1.30682	2.79904	1.48493	up
pme3461	Homoeriodictyol	Flavanone	1.24835	3.4333	1.77959	up	1.0575	1.83807	0.878194	none
pmf0108	Garbanzol	Flavanone	1.05052	3.01319	1.59129	up	1.04992	3.299	1.72203	up
pma0214	methylQuercetin O-hexoside	Flavonol	1.1864	2.08155	1.05766	up	1.29241	5.57846	2.47987	up
pma6639	Isorhamnetin O-hexoside	Flavonol	1.33935	2.4306	1.28131	up	1.3087	3.40948	1.76955	up
pmb0711	Quercetin 7-O-rutinoside	Flavonol	1.36798	3.13553	1.64871	up	1.32256	4.05467	2.01959	up
pmb3894	Di-O-methylquercetin	Flavonol	1.32547	0.406437	-1.2989	down	1.30499	0.413803	-1.27298	down
pme0197	Quercetin 3-O-rutinoside (Rutin)	Flavonol	1.36281	3.9153	1.96912	up	1.321	5.27215	2.39839	up
pme0199	Quercetin	Flavonol	1.33768	0.403859	-1.30808	down	1.00509	0.630894	-0.66453	none
pme0361	Quercetin 3-alpha-L-arabinofuranoside (Avicularin)	Flavonol	1.28113	5.34136	2.41721	up	1.31033	4.88564	2.28855	up
pme1521	Dihydroquercetin (Taxifolin)	Flavonol	1.13025	0.297067	-1.75114	down	1.01993	0.35098	-1.51054	down
pme1540	Isorhamnetin 3-O-neohesperidoside	Flavonol	1.26769	3.74433	1.90471	up	1.28915	6.01164	2.58776	up
pme1552	Myricetin 3-O-rhamnoside (Myricitrin)	Flavonol	1.21306	0.426942	-1.22789	down	1.30346	0.420543	-1.24967	down
pme1622	Kaempferol 3-O-glucoside (Astragalin)	Flavonol	1.37163	3.47999	1.79908	up	1.32063	7.90178	2.98218	up
pme3129	Quercetin 4'-O-glucoside (Spiraeoside)	Flavonol	1.28897	2.46642	1.30242	up	1.31778	2.74083	1.45461	up
pme3211	Quercetin 3-O-glucoside (Isotrifoliin)	Flavonol	1.2181	2.55636	1.35409	up	1.32763	3.02214	1.59557	up
pme3514	Morin	Flavonol	1.32344	0.302938	-1.7229	down	1.31281	0.487579	-1.03629	down
pmb0595	Isorhamnetin 5-O-hexoside	Flavonol	1.09081	1.95689	0.968563	none	1.32326	5.94917	2.57269	up
pme0370	Kaempferol 3-O-rutinoside (Nicotiflorin)	Flavonol	1.2577	1.77656	0.829087	none	1.31208	2.70991	1.43825	up
pme1606	Kaempferol 3-O-robinobioside (Biorobin)	Flavonol	1.33658	1.6613	0.73231	none	1.3077	2.48927	1.31572	up
pme3484	Myricetin 3-O-galactoside	Flavonol	0.941585	0.347985	-1.5229	none	1.29355	0.046533	-4.4256	down
pmf0204	Hyperoside	Flavonoid	1.21567	2.51811	1.33234	up	1.27937	3.95069	1.9821	up
pmf0208	Isoquercitroside	Flavonoid	1.28715	2.79889	1.48486	up	1.31361	3.11937	1.64125	up
pmf0279	Gossypitrin	Flavonoid	1.18216	2.41889	1.27435	up	1.27254	2.45634	1.29651	up
pmf0382	5,7-Dihydroxy-3',4',5'-trimethoxyflavone	Flavonoid	1.17263	0.392205	-1.35032	down	0.521989	0.869766	-0.201301	none
pmf0179	Narcissoside	Flavonoid	1.36477	1.94057	0.956483	none	1.31339	6.51341	2.70341	up
pmf0363	Hydroxygenkwanin	Flavonoid	1.10784	1.92125	0.942044	none	1.26384	7.61274	2.92842	up
pmf0370	Persicoside	Flavonoid	0.329058	1.09102	0.125679	none	1.08116	3.32196	1.73203	up
pmf0374	Isorhamnetin 3-O-glucoside	Flavonoid	0.95547	1.94992	0.963415	none	1.05617	2.48067	1.31073	up
pmf0417	Eriocitrin	Flavonoid	1.17776	1.55561	0.637476	none	1.27681	3.137	1.64939	up
pme1568	Orobol (5,7,3',4'-tetrahydroxyisoflavone)	Isoflavone	1.23548	2.40261	1.2646	up	0.966098	2.51709	1.33176	none
pme3208	Glycitin	Isoflavone	1.31063	2.11099	1.07792	up	1.323	2.74092	1.45466	up
pme3210	Genistein 7-O-Glucoside (Genistin)	Isoflavone	1.30098	2.16333	1.11325	up	1.2206	1.94478	0.959606	none
pme3233	Calycosin	Isoflavone	1.32517	2.31524	1.21116	up	1.3021	2.85576	1.51387	up
pme3261	6-Hydroxydaidzein	Isoflavone	1.32709	3.65933	1.87158	up	1.18899	2.34808	1.23148	up
pme3266	2'-Hydroxydaidzein	Isoflavone	1.3467	3.37344	1.75422	up	1.22033	2.29057	1.19571	up
pme3276	2'-Hydroxygenistein	Isoflavone	1.27814	2.18883	1.13016	up	0.778535	2.12807	1.08954	none
pme0355	Daidzein	Isoflavone	1.16717	1.93852	0.954956	none	1.26953	2.63654	1.39865	up
pme3252	Glycitein	Isoflavone	0.944901	1.51677	0.601004	none	1.1726	2.30961	1.20765	up
